# Supplementary material for: Augmented ERO1α upon mTORC1 activation induces ferroptosis resistance and tumor progression via upregulation of SLC7A11
Source: J Exp Clin Cancer Res. 2024 Apr 13;43:112. doi: 10.1186/s13046-024-03039-2 (PMC11015652; doi:10.1186/s13046-024-03039-2)
Supplement: Supplementary file 2 — Supplementary Material 2. [file 13046_2024_3039_MOESM2_ESM.xlsx]

## Sheet: Sheet2
Differentially expressed genes of the RNA-seq (NTC/T1 null sgERO1α vs. sgCtrl).
gene name	updown
Cdk10	Down
Chrd	Down
Bid	Down
Prss16	Down
Hpse	Down
Tmem30b	Down
Etv4	Down
Abca12	Down
Gm10687	Down
Map6	Down
Fam120c	Down
Atp8b4	Down
Gm26917	Down
Slc4a5	Down
Plekhd1	Down
Adamtsl3	Down
RP23-81F19.1	Down
Gm26510	Down
Has3	Down
Zkscan16	Down
Pnldc1	Down
Gm13251	Down
Sema3a	Down
Sp8	Down
Cd59a	Down
Nlrc5	Down
Carns1	Down
Kctd14	Down
Mrvi1	Down
Slamf9	Down
Capn12	Down
Cp	Down
Rbp1	Down
Zfp385c	Down
Sgca	Down
Kif19a	Down
Pou6f1	Down
Rgcc	Down
Pla2g2e	Down
Rft1	Down
Mogat2	Down
Hspa12a	Down
Hcn1	Down
Mylk	Down
Ccnd1	Down
5830473C10Rik	Down
Gpt2	Down
Prpf40b	Down
Nipsnap1	Down
Fzd9	Down
Nt5e	Down
Cyb5r1	Down
Phex	Down
Gm13056	Down
Gm12648	Down
2610307P16Rik	Down
Rpia	Down
Gm28035	Down
Gm42547	Down
4930509E16Rik	Down
Dock3	Down
Eps8	Down
Ank1	Down
Pparg	Down
Pdzd2	Down
Notch3	Down
Dgka	Down
Macrod1	Down
Nfu1	Down
Pcyox1	Down
Btbd19	Down
Tspan8	Down
Svip	Down
Fign	Down
Ltbp4	Down
Sfn	Down
Zfp474	Down
Efcab5	Down
Gm43197	Down
Tenm4	Down
Fam26d	Down
Trim27	Down
Fgd4	Down
Nipal3	Down
Reep6	Down
Astn2	Down
9430002A10Rik	Down
BC024139	Down
Prr15l	Down
Tmem176b	Down
Haao	Down
4930432K21Rik	Down
Phyhd1	Down
Tbx2	Down
Slc16a6	Down
Clic3	Down
Pinx1	Down
Lyve1	Down
Cox6a2	Down
Cngb1	Down
Itga10	Down
Slc9a9	Down
Mfsd7c	Down
Ptpn13	Down
Tsga10ip	Down
Myh13	Down
Gm973	Down
Syngr3	Down
Trim30e-ps1	Down
Cracr2a	Down
Cdc20b	Down
Uchl3	Down
Tm2d2	Down
Isg20	Down
8030423F21Rik	Down
Zbtb4	Down
Eva1c	Down
Upb1	Down
Antxr1	Down
Plcd4	Down
Cyp27a1	Down
Angptl6	Down
Shpk	Down
Lcn2	Down
Npr2	Down
Car9	Down
Plekha6	Down
Gpr179	Down
Lpcat3	Down
Gm16270	Down
Mst1r	Down
Gm28809	Down
Pik3r1	Down
Zbtb20	Down
Plb1	Down
Ankrd35	Down
Ascc2	Down
Btg4	Down
Gm5833	Down
1520401A03Rik	Down
Lrp2bp	Down
Xlr3b	Down
Gm5424	Down
S1pr5	Down
Zfp367	Down
Ltbp3	Down
Tmem150a	Down
2010109I03Rik	Down
Coro1a	Down
Slc39a4	Down
Strip2	Down
Gsdmd	Down
Hsh2d	Down
Rgs9	Down
Ifi44	Down
Tmem156	Down
Gprc5a	Down
Shank3	Down
Cd79a	Down
Kif5a	Down
Myh7b	Down
Cystm1	Down
Aire	Down
Gucy2c	Down
Capn6	Down
Micu3	Down
Zdhhc2	Down
Wfs1	Down
Zfp882	Down
Lrrn4cl	Down
8030451A03Rik	Down
Afmid	Down
Gm8883	Down
Serpina6	Down
Spire2	Down
Esrp1	Down
Ccdc152	Down
Dusp6	Down
Wdr90	Down
Pianp	Down
Gpr3	Down
Slc4a10	Down
Pnpla3	Down
Nt5dc2	Down
BB557941	Down
Wfdc1	Down
Trpc5os	Down
Arap2	Down
Slc24a2	Down
Igsf9	Down
AI118078	Down
Ptprg	Down
Ugt1a6a	Down
Slc27a2	Down
Prss12	Down
Pllp	Down
Cntnap4	Down
Adm	Down
Aknad1	Down
Egln3	Down
Shc4	Down
Fam131c	Down
Hpn	Down
Gm15753	Down
Gys2	Down
Gm15341	Down
Slit1	Down
Prr5	Down
Htatip2	Down
Ppapdc1b	Down
Kcnu1	Down
Ash2l	Down
Bmp15	Down
Gm7030	Down
Alcam	Down
Gabrr1	Down
Neurl1a	Down
Wfdc6a	Down
Camk2n1	Down
Hyi	Down
Vwa1	Down
Map3k19	Down
Pcdhb2	Down
Ifitm6	Down
Ptgir	Down
Hexb	Down
Arhgef28	Down
Thsd7a	Down
Polk	Down
Ehbp1l1	Down
Stmn2	Down
Slc13a4	Down
Vwa8	Down
Tgfb1	Down
Ugt1a7c	Down
Muc2	Down
Lrrc32	Down
Gm17251	Down
Hid1	Down
Ccdc169	Down
Gm19705	Down
Fam179a	Down
Fgd2	Down
Pi16	Down
Folr1	Down
Nol4l	Down
Rapsn	Down
Zbtb42	Down
Gm16675	Down
Atp2a3	Down
P2rx1	Down
Drd4	Down
Cdhr5	Down
Cth	Down
Lrrc7	Down
Sema5a	Down
Chmp3	Down
Kcnh3	Down
G6pc3	Down
Gna15	Down
Ccdc122	Down
Lama1	Down
Gmpr	Down
Postn	Down
Neurl3	Down
Samd14	Down
Ankrd37	Down
Hhipl2	Down
Gm13139	Down
4930519F16Rik	Down
Btg2	Down
Sat1	Down
Nckap1l	Down
Pde1b	Down
Gtsf1	Down
Spry4	Down
Lama3	Down
Magix	Down
Cdkn1c	Down
Lyrm9	Down
Rarres2	Down
Sync	Down
Rgs13	Down
Ankrd10	Down
Ido2	Down
Kif13b	Down
Zmat1	Down
Amotl1	Down
Etl4	Down
Itih2	Down
Pomk	Down
Il17rc	Down
Itpr2	Down
Tfr2	Down
Zfp263	Down
Hba-a1	Down
Irf6	Down
Batf	Down
Ptpru	Down
Gpr84	Down
Il17ra	Down
Optc	Down
E130018N17Rik	Down
Arhgap22	Down
Tnfaip3	Down
Egr2	Down
Ptx3	Down
2310040G24Rik	Down
Ccl20	Down
Lag3	Down
Traf1	Down
Gm37223	Down
Rab15	Down
Trib3	Down
Arl15	Down
Eif4e1b	Down
Fgf21	Down
Taf7l	Down
Mertk	Down
Pla2g5	Down
Arhgap33	Down
Klc3	Down
Gbx1	Down
Fstl3	Down
Fgfr3	Down
Irx1	Down
Nek1	Down
Tmem141	Down
Mbp	Down
5730559C18Rik	Down
Entpd3	Down
Fam105a	Down
Tnfsf13	Down
Aldoc	Down
2010016I18Rik	Down
Dcun1d2	Down
Psd	Down
Tinagl1	Down
Sspo	Down
Dock8	Down
Ccr7	Down
Inpp4b	Down
Usp44	Down
Ldb3	Down
Igdcc4	Down
Gsto2	Down
Catsperd	Down
Rab11fip1	Down
1810010H24Rik	Down
Ppic	Down
Gm13528	Down
Gm12511	Down
Gm20559	Down
Apold1	Down
Adhfe1	Down
Evi5l	Down
Lrrc4	Down
Rab37	Down
Ostn	Down
Spata31d1d	Down
Pdzd7	Down
Aldh3b1	Down
Asah2	Down
Ager	Down
Elmo1	Down
Dthd1	Down
Tcf19	Down
Ndfip2	Down
RP23-370A2.7	Down
Irak2	Down
Dbndd1	Down
Slc8a2	Down
Trim66	Down
Tmem9b	Down
Susd3	Down
Aspn	Down
Cdkl2	Down
1700057G04Rik	Down
Casq1	Down
Aplp1	Down
Platr22	Down
Inhba	Down
Atp1b2	Down
Hmcn2	Down
Akna	Down
Ube2h	Down
Gadd45a	Down
Styk1	Down
Timp3	Down
Mtss1l	Down
Vnn1	Down
Dennd2d	Down
1500015O10Rik	Down
Dhrs9	Down
Plekha5	Down
2700029M09Rik	Down
Acer2	Down
Lctl	Down
a	Down
C5ar2	Down
Abcb11	Down
Hdac4	Down
Cln8	Down
Trp53cor1	Down
Angptl4	Down
Ttc9	Down
Serping1	Down
Whsc1l1	Down
Eri1	Down
Slc7a3	Down
Csf1	Down
Abca4	Down
Ptprt	Down
Fgf7	Down
Rrad	Down
Epha2	Down
Coq2	Down
Agpat9	Down
Lrrc75a	Down
Kcnk6	Down
Gm16006	Down
Fcgbp	Down
Samd9l	Down
Lpcat1	Down
1700023F06Rik	Down
M1ap	Down
Gm43314	Down
Adgrv1	Down
Plk3	Down
Ptch2	Down
Nlrc3	Down
Best3	Down
Zfp346	Down
Zfp775	Down
2810039B14Rik	Down
Trpm1	Down
Egr1	Down
Gjb4	Down
Creb3l3	Down
Rnf112	Down
Ugt1a2	Down
Fabp3-ps1	Down
4732490B19Rik	Down
6430710C18Rik	Down
Rinl	Down
Fgf9	Down
Ccl9	Down
Fxyd1	Down
Car5a	Down
Plek2	Down
Ptgs2	Down
Thrsp	Down
Nap1l2	Down
Gm5930	Down
Fam186b	Down
Tubgcp3	Down
Plxnd1	Down
Saraf	Down
Map6d1	Down
Prokr1	Down
Ptgis	Down
Il18	Down
Slc2a13	Down
Ccdc40	Down
Nlrp1c-ps	Down
Aldh1l2	Down
Lsm1	Down
Hunk	Down
Wnt5b	Down
Dcun1d3	Down
Ggt5	Down
Spint2	Down
E2f1	Down
Plekha4	Down
Musk	Down
Wnt11	Down
Ncf1	Down
Scx	Down
Fhl4	Down
Gnpnat1	Down
Gm20707	Down
D930028M14Rik	Down
9430053O09Rik	Down
Akr1b7	Down
Serpinb9b	Down
Enpp3	Down
Ahi1	Down
Gm15551	Down
Amigo2	Down
Sfmbt1	Down
Tmem110	Down
Itih3	Down
AI607873	Down
Scrg1	Down
Lif	Down
Evi2a	Down
Mroh2a	Down
Cilp2	Down
Calcrl	Down
Abcb1a	Down
Nupr1	Down
Wars	Down
F11r	Down
Tmsb15l	Down
Lrrc73	Down
AW209491	Down
Car12	Down
Rapgef4	Down
Car6	Down
Gm20661	Down
Bpi	Down
Uhrf1	Down
Cdkn2aip	Down
Ero1α	Down
Spx	Down
Spsb2	Down
Dennd2a	Down
Sez6l2	Down
BC026585	Down
Acrbp	Down
1700026D08Rik	Down
Ctxn3	Down
Hs6st2	Down
Dusp15	Down
Col24a1	Down
Cyr61	Down
Lpin3	Down
Tnfsf13os	Down
Spata6	Down
Mmp9	Down
Flrt1	Down
Slc25a34	Down
Flnb	Down
Abhd6	Down
Sgcd	Down
Cep83os	Down
Rad51ap1	Down
Akap3	Down
H2-D1	Down
Mylk3	Down
Uchl4	Down
Fbxl16	Down
Pygm	Down
2023-03-09	Down
Il17rd	Down
Uxs1	Down
C1qtnf7	Down
Gm21807	Down
Gm29630	Down
Slc25a30	Down
Colq	Down
Parp8	Down
Flnc	Down
Alpk2	Down
Unc5b	Down
Usp17la	Down
Fahd2a	Down
Syk	Down
Endod1	Down
Serpine1	Down
Ecscr	Down
Aqp2	Down
Gm4117	Down
Epor	Down
Fads6	Down
H2-Q1	Down
Prelp	Down
Foxred2	Down
Gm28651	Down
Gm37499	Down
Slc43a2	Down
Ttc39b	Down
Mettl7b	Down
Ctsk	Down
Itga7	Down
Ppp1r36	Down
Klhdc8b	Down
Mlycd	Down
Plac8	Down
Slc10a6	Down
Edil3	Down
Ly6g5c	Down
Adamts14	Down
4930550C14Rik	Down
Ffar2	Down
AU018091	Down
Fsd1l	Down
Tenm2	Down
Mogs	Down
Gm21816	Down
Cdsn	Down
Cyb5r2	Down
B4galt4	Down
Zyg11a	Down
Extl1	Down
Enpp2	Down
2610001J05Rik	Down
Slc4a9	Down
Hbegf	Down
Hopx	Down
Dfna5	Down
Saa3	Down
Plcg2	Down
Phkg1	Down
Halr1	Down
Baiap2l1	Down
Vnn3	Down
Tprg	Down
Prkcd	Down
Gata4	Down
Fabp4	Down
5031415H12Rik	Down
Bcat1	Down
Mmp15	Down
Mapk12	Down
Vit	Down
Stab1	Down
Gm3336	Down
Tns4	Down
Tcf7	Down
Rnd1	Down
Paqr3	Down
Kctd16	Down
Adam8	Down
Phf11d	Down
Gmfg	Down
Tmeff2	Down
Cass4	Down
Itgae	Down
Nos2	Down
Cdc42bpg	Down
Sh3bgrl2	Down
Gm15559	Down
Eno2	Down
Tmsb15b1	Down
Gm10603	Down
Acot6	Down
Exoc2	Down
Mycl	Down
Cbr2	Down
Zfp37	Down
Bco2	Down
Cenpu	Down
Chka	Down
Rab6b	Down
Gm42549	Down
Btbd17	Down
Tmem40	Down
Icam4	Down
Bst1	Down
Bcl6	Down
Emp2	Down
Enpep	Down
Pitx2	Down
Camsap3	Down
Dis3	Down
Cd74	Down
Camk2a	Down
Borcs5	Down
Sft2d2	Down
Gimap6	Down
Slc25a37	Down
Gnat2	Down
Mfap4	Down
Gm22000	Down
Gm15839	Down
Cyp2ab1	Down
Ankrd44	Down
3010003L21Rik	Down
H2-Q2	Down
Plekhh1	Down
Tfdp1	Down
Gm26705	Down
Edem1	Down
Rhbdf2	Down
Ngf	Down
Dgkh	Down
Nostrin	Down
Zbtb8b	Down
Cabp1	Down
Odf3l1	Down
Sh3tc2	Down
Plin2	Down
Tnfrsf25	Down
Tm7sf2	Down
1200007C13Rik	Down
Gm3468	Down
Gfy	Down
Igfbp4	Down
Vdac3-ps1	Down
Erg	Down
Kcnip2	Down
Tmem180	Down
Sp7	Down
Art5	Down
Scube3	Down
Cideb	Down
2010003K11Rik	Down
Csgalnact2	Down
Tmem106a	Down
Zfr2	Down
Zfp791	Down
Mcemp1	Down
Sla2	Down
Lrrc4b	Down
Fgd6	Down
Pla1a	Down
Stard5	Down
Ache	Down
Ebf2	Down
Gm43740	Down
Slc22a23	Down
Ly6e	Down
Mrc2	Down
Gm4319	Down
4930417H01Rik	Down
Samd8	Down
Fetub	Down
Soat2	Down
Amhr2	Down
Htra1	Down
Ccdc114	Down
Wnt9a	Down
Xlr3d-ps	Down
Pou2af1	Down
Bmp6	Down
Ddhd2	Down
Ppm1j	Down
Naglu	Down
Sh3gl3	Down
Gm26722	Down
Gm4221	Down
P2ry6	Down
Glcci1	Down
Spag4	Down
Piwil4	Down
Ern1	Down
Pecam1	Down
Rcbtb1	Down
Hck	Down
Pcdhga3	Down
BC048644	Down
Il17re	Down
Piezo1	Down
Tmem136	Down
Gm38048	Down
Ntn5	Down
Kcnt2	Down
Syt12	Down
Ldhd	Down
Txnip	Down
Synpo2	Down
Napsa	Down
Tcaf2	Down
Epha1	Down
P4htm	Down
Ell2	Down
Slc38a3	Down
Nhlrc4	Down
Tmem91	Down
Usp39	Down
Tmcc3	Down
Spata13	Down
Ptprf	Down
Slc44a3	Down
Pex11g	Down
Tigar	Down
Slc20a2	Down
Isl1	Down
Crlf1	Down
Rtn4rl1	Down
Gm5860	Down
Ces4a	Down
Erich1	Down
Kcnk2	Down
Lck	Down
Carkd	Down
Rab20	Down
Galr2	Down
Celsr2	Down
Dopey2	Down
Bach2os	Down
Thnsl2	Down
1700013F07Rik	Down
Emid1	Down
Cxcl5	Down
Rassf6	Down
Pf4	Down
Ppbp	Down
Atp2a1	Down
Junos	Down
Tpt1-ps6	Down
Ip6k3	Down
Klf5	Down
Champ1	Down
Mtm1	Down
Gnb3	Down
Capn5	Down
Ddc	Down
Lhx1	Down
Pgc	Down
Pcdh10	Down
Selp	Down
Tmem132b	Down
Ccl28	Down
Zbtb7c	Down
Ptges	Down
Arhgap9	Down
Cfap54	Down
Gm37754	Down
Ltbp4	Down
Dgat2	Down
Il21r	Down
Ccdc113	Down
Lsp1	Down
Hmcn1	Down
B230217O12Rik	Down
Hsf4	Down
2023-03-04	Down
Galnt16	Down
Ccdc155	Down
Ntrk1	Down
Dclk2	Down
Gm17296	Down
Atf3	Down
Tmem206	Down
Foxa3	Down
Gm867	Down
Acyp1	Down
Pdgfb	Down
Spn	Down
Hspb3	Down
Pla2g4a	Down
Efna3	Down
Tmem26	Down
Tysnd1	Down
A530084C06Rik	Down
9530077C05Rik	Down
Arhgef10	Down
6430548M08Rik	Down
Cotl1	Down
Abi3bp	Down
Arl11	Down
Dnaic2	Down
Snapc5	Down
Spns2	Down
Otop2	Down
Chrnb1	Down
RP24-92L16.5	Down
A230001M10Rik	Down
Tnfrsf12a	Down
Lpar5	Down
Gm37795	Down
Hcn2	Down
Dpf1	Down
1700001L05Rik	Down
Arrdc3	Down
Nfkbiz	Down
Tjp3	Down
Ttc21a	Down
Ugt1a8	Down
Fam131a	Down
Plac1	Down
Ltbp2	Down
Mb	Down
Ppil6	Down
Gm28818	Down
Gm17173	Down
Steap1	Down
Esr1	Down
Otub2	Down
Adgrb2	Down
Cyp2c55	Down
Aldh18a1	Down
Mlip	Down
Fads3	Down
Zdhhc23	Down
Lzts1	Down
Psd3	Down
Chac1	Down
2510009E07Rik	Down
Fam83h	Down
Dpysl3	Down
H2-Q10	Down
Cdh23	Down
D630003M21Rik	Down
Gm20618	Down
Ass1	Down
Lrcol1	Down
Mtmr7	Down
Lrrn3	Down
Napb	Down
Cd93	Down
Sytl1	Down
Hmox1	Down
Npnt	Down
Mcm2	Down
5830418P13Rik	Down
Omp	Down
Rnf166	Down
Cldn2	Down
Dcn	Down
Tnnt1	Down
RP23-64I9.2	Down
Csprs	Down
9230114K14Rik	Down
Cxcl9	Down
Ppef2	Down
Htr2a	Down
Cd180	Down
Cdhr4	Down
Lims2	Down
Aif1	Down
Gm11266	Down
Lrrc8d	Down
Igfals	Down
Gch1	Down
Plk2	Down
Npr1	Down
4921524J17Rik	Down
Nanos1	Down
Grip1	Down
Cmklr1	Down
3110039M20Rik	Down
Rwdd2a	Down
Wnt2b	Down
Ptpn22	Down
Slc22a18	Down
Macc1	Down
Saa2	Down
F8a	Down
Meox1	Down
Gm5169	Down
Ccl25	Down
Fam46d	Down
Polb	Down
Smim19	Down
Gm20619	Down
Ppef1	Down
Med12l	Down
Tmem56	Down
Fcrlb	Down
Msln	Down
Smco3	Down
Spp1	Down
Fam65c	Down
A530095I07Rik	Down
Ulbp1	Down
Lipc	Down
Itgb2	Down
Mfsd4	Down
Smagp	Down
Vkorc1l1	Down
Slc17a7	Down
Gm19619	Down
Gp9	Down
Xpnpep2	Down
Klra4	Down
Ceacam19	Down
Kank3	Down
Vhl	Down
Bmpr1b	Down
Stbd1	Down
Ugt1a10	Down
Dhx58	Down
Clec2l	Down
Sh2d6	Down
Zdhhc20	Down
Isyna1	Down
Cd37	Down
Pappa2	Down
Dlx5	Down
Dlx6	Down
Smarca5-ps	Down
Prkch	Down
Pcdhga8	Down
Gm28321	Down
Accsl	Down
Npas3	Down
Cfh	Down
Cpt1b	Down
Gm26797	Down
Itm2b	Down
Dnah6	Down
Rhpn2	Down
Arid5a	Down
Tbc1d16	Down
Plagl1	Down
Adipor2	Down
Elovl3	Down
Sult2b1	Down
Cxcl1	Down
S100a14	Down
Dnaja4	Down
Hp	Down
Lgals3bp	Down
Sarm1	Down
Naalad2	Down
Mroh6	Down
Lum	Down
Tcea3	Down
Prr32	Down
Tulp2	Down
Gm38387	Down
Ankrd2	Down
Rab40b	Down
Ctgf	Down
Rpp40	Down
Eci3	Down
Pcdhga10	Down
Cracr2b	Down
6820431F20Rik	Down
S100a16	Down
Vps37a	Down
1700048O20Rik	Down
Ccl2	Down
Rassf9	Down
Gm2012	Down
Tmem125	Down
Fndc8	Down
F10	Down
Mmp23	Down
Tmem184a	Down
Ccdc88c	Down
Muc20	Down
Acot1	Down
Naip5	Down
Rnf125	Down
Begain	Down
Lrrc8b	Down
Atp8b3	Down
Foxc2	Down
Rgs3	Down
Iqcf5	Down
Ccnd2	Down
Gm11264	Down
Gm26812	Down
Dlg2	Down
Tgm2	Down
Bag4	Down
Traf3ip3	Down
Apobr	Down
Hmgcs2	Down
A330023F24Rik	Down
Runx2os2	Down
Mfhas1	Down
Ccne2	Down
Hap1	Down
Bche	Down
1700042O10Rik	Down
Pgf	Down
Gm15418	Down
Slc1a7	Down
Fam129c	Down
Gm14401	Down
Mirt1	Down
Hey1	Down
Gtpbp2	Down
Gm19557	Down
Ptprv	Down
Raet1e	Down
Tubg2	Down
Dner	Down
Ucp2	Down
Des	Down
Slc41a3	Down
C920025E04Rik	Down
Gm10499	Down
Panx1	Down
Tmem82	Down
Prg4	Down
Atg10	Down
Pvr	Down
Hif3a	Down
Dusp27	Down
Nrip2	Down
Loxl3	Down
RP23-114E15.18	Down
Acox2	Down
Fam107a	Down
Etv5	Down
Gm15816	Down
Nudt7	Down
Ica1l	Down
Vipr2	Down
Ccdc42	Down
D330045A20Rik	Down
Art3	Down
Hspb7	Down
F5	Down
Sox6	Down
Gm13212	Down
Sytl2	Down
Rwdd4a	Down
Arntl	Down
Gabrr2	Down
Tspyl4	Down
Aatk	Down
2810433D01Rik	Down
Fn1	Down
Gm38082	Down
Slc2a3	Down
4930412C18Rik	Down
Ndrg1	Down
Gm6473	Down
Fa2h	Down
Apol6	Down
Zfp2	Down
Pik3r5	Down
Tmem151b	Down
Gm9732	Down
Gng2	Down
Usp11	Down
Cd300a	Down
Wdr66	Down
2210011C24Rik	Down
Ehf	Down
Gm17484	Down
Abi3	Down
Cltb	Down
Shroom1	Down
Slc7a11	Down
Etnk1	Down
Camk1	Down
Ptpdc1	Down
Zfp114	Down
Gal3st4	Down
Ecm2	Down
Fos	Down
Pelo	Down
Fam208a	Down
Amdhd1	Down
Syna	Down
Rab11fip4	Down
Jag2	Down
Arnt2	Down
Rdm1	Down
Wnk3	Down
Gpr180	Down
F630040K05Rik	Down
Odf3	Down
Gpr141	Down
Ing2	Down
Jsrp1	Down
Glrp1	Down
Saysd1	Down
Prrxl1	Down
Gm12543	Down
H2-K1	Down
Slc16a9	Down
Stk38l	Down
Aldh1a3	Down
Fam20c	Down
Grasp	Down
Pax6	Down
Cdkn2aipnl	Down
Bglap3	Down
Bglap2	Down
Bglap	Down
Lhfpl2	Down
Mustn1	Down
Sec1	Down
C2	Down
Scg2	Down
Cdh24	Down
Ccdc7b	Down
Mfsd9	Down
Fut2	Down
Grtp1	Down
Tacr2	Down
Gm18342	Down
Eif4ebp1	Down
Hgsnat	Down
Esp31	Down
Malat1	Down
Mreg	Down
Mndal	Down
Afap1	Down
Trp63	Down
4930562C15Rik	Down
Hcn3	Down
Arsg	Down
1810007C17Rik	Down
Mgll	Down
Isoc1	Down
Stxbp2	Down
Zfp708	Down
A4galt	Down
Tspyl3	Down
Foxs1	Down
Naip2	Down
Ddit3	Down
Gli1	Down
Lefty2	Down
Slc19a3	Down
Pkhd1l1	Down
Comp	Down
Ttll11	Down
Adam25	Down
Cgn	Down
Mtus1	Down
Tlr7	Down
Il12b	Down
3110099E03Rik	Down
Gm15676	Down
Fam221a	Down
Lgals4	Down
Gm20508	Down
4931413I07Rik	Down
Capn3	Down
Il17d	Down
Dcp1b	Down
Agmat	Down
Adpgk	Down
3930402G23Rik	Down
Cadm4	Down
Bcl11b	Down
Efhd1	Down
Cbln1	Down
Adcy7	Down
Egfl7	Down
Ccl7	Down
Smim1	Down
Amz1	Down
Ghrh	Down
Rnf207	Down
Clcn3	Down
Pdzd4	Down
Mapk15	Down
Acot2	Down
Papln	Down
Dpf3	Down
Trim35	Down
Tspan13	Down
Mmp28	Down
Col17a1	Down
Gm11705	Down
Shbg	Down
Cxadr	Down
Rtn2	Down
Ppm1n	Down
Prnd	Down
Il34	Down
Cdyl2	Down
Mboat1	Down
Nipal1	Down
Cdc16	Down
Asah1	Down
Fgl1	Down
Slc7a2	Down
Foxl1	Down
RP24-333B11.4	Down
Stau2	Down
Stab2	Down
Fcho1	Down
Papss2	Down
Shfm1	Down
Samd12	Down
Xlr3a	Down
Mei4	Down
Ier2	Down
Gm35048	Down
Myl2	Down
Plod1	Down
RP24-430K15.4	Down
Prph	Down
Ogn	Down
Cd80	Down
Gm37125	Down
M6pr-ps	Down
Fbxo41	Down
Otog	Down
Sstr2	Down
Hk2	Down
Sema4f	Down
Plcb2	Down
Ppp3cc	Down
Gngt2	Down
RP23-348K12.3	Down
Il18rap	Down
Arhgdib	Down
Gm43573	Down
Gm29394	Down
Lrp2	Down
P2rx3	Down
Mlph	Down
Klhl30	Down
Tmem229b	Down
P2ry14	Down
Vdac3	Down
Ech1	Down
8430423G03Rik	Down
Car15	Down
Leprotl1	Down
Adap1	Down
Zdhhc9	Down
Mapk11	Down
Atp2c2	Down
Slc11a2	Down
Tigit	Down
Nr4a1	Down
Chd3os	Down
2310069B03Rik	Down
Phlda2	Down
Il2rg	Down
Slc38a4	Down
Rapgef3	Down
Nr4a3	Down
Serpinb6c	Down
Crtam	Down
Lrrc8e	Down
Cpt1c	Down
Lbp	Down
Sema3g	Down
Gm6768	Down
Car14	Down
Ptchd1	Down
Fut7	Down
Avpi1	Down
Pla2g12a	Down
Rdh12	Down
Flt3l	Down
Klf11	Down
Grhl1	Down
4930431P03Rik	Down
Tfcp2l1	Down
Gm10778	Down
Gm11771	Down
Pycr1	Down
RP23-20L3.2	Down
Col18a1	Down
Dqx1	Down
Hapln4	Down
Magea8	Down
C77080	Down
Tnfsf15	Down
Avil	Down
Ncoa4	Down
Prtn3	Down
Snap91	Down
Rph3al	Down
Zfp62	Down
Smtnl2	Down
Cox7a1	Down
Gm10644	Down
Necab3	Down
Gldc	Down
Stx1b	Down
Ppp1r15a	Down
Lhx4	Down
Clec2f	Down
A130010J15Rik	Down
Atp7b	Down
Arhgap18	Down
Erlin1	Down
Cyp2c44	Down
Myo5c	Down
Lurap1l	Down
Smpd5	Down
Fam89b	Down
Fut1	Down
Calr4	Down
Ap3m2	Down
Myh14	Down
Angpt2	Down
Agpat5	Down
Myom2	Down
Tmem176a	Down
Net1	Down
Dmtn	Down
Akr1c13	Down
Akr1c12	Down
Hr	Down
C78283	Down
Gramd1c	Down
Ooep	Down
Ssh2	Down
Aph1c	Down
Mroh8	Down
Tnfrsf9	Down
Ces5a	Down
D330050G23Rik	Down
Zfp180	Down
Dpep2	Down
Erbb3	Down
Spon2	Down
Enpp1	Down
Gm20443	Down
Ccdc80	Down
Lrriq3	Up
Idh3b	Up
Dnhd1	Up
Syce2	Up
4731419I09Rik	Up
4933427D06Rik	Up
Gm21718	Up
Cyfip2	Up
Gm5105	Up
Lrrc56	Up
Ucn2	Up
BC048671	Up
Neb	Up
9830147E19Rik	Up
Rab11fip4os1	Up
Col20a1	Up
Draxin	Up
Gm26521	Up
Hykk	Up
Mybpc1	Up
Hsf5	Up
Trim21	Up
Fbxo36	Up
Klhl38	Up
Fbxo32	Up
Dusp10	Up
Mgst1	Up
Aqp9	Up
Sgsm1	Up
Nfam1	Up
Pih1d2	Up
Megf10	Up
Gm13524	Up
Tnfsf12	Up
1700028E10Rik	Up
A930029G22Rik	Up
Unc93a	Up
Hoxaas2	Up
Ctla2b	Up
Chst1	Up
Duoxa1	Up
Bbs1	Up
Crocc2	Up
Car3	Up
Gm11696	Up
Pcolce2	Up
Xaf1	Up
Gm9889	Up
Adam11	Up
Adamts9	Up
Clec3b	Up
Slc2a4	Up
G630016G05Rik	Up
2810430I11Rik	Up
Rab42	Up
Slpi	Up
Nhsl2	Up
Gja6	Up
2210011K15Rik	Up
Aldh3a1	Up
Mturn	Up
Gm26534	Up
Gm37008	Up
Epb41l3	Up
Car2	Up
Fjx1	Up
Cstad	Up
Dbp	Up
Ifi47	Up
Tgtp2	Up
Gm19325	Up
D130040H23Rik	Up
B230322F03Rik	Up
Tvp23bos	Up
Sh3rf2	Up
Pknox2	Up
Kcnq1ot1	Up
Vil1	Up
Sapcd2	Up
Ptges2	Up
Gm14827	Up
Pcsk9	Up
Cd1d2	Up
Fancb	Up
Lrrc75b	Up
Tmem235	Up
Gm12905	Up
Gm42608	Up
Zan	Up
Myo1a	Up
Car5b	Up
Bgn	Up
4930548H24Rik	Up
RP24-441E15.4	Up
Fastkd1	Up
Acadm	Up
Slc16a3	Up
Sectm1a	Up
Stamos	Up
Cfap53	Up
Epgn	Up
Spa17	Up
Spink5	Up
9330154J02Rik	Up
Ces1g	Up
Gm20488	Up
Saxo2	Up
Rnasel	Up
Prex1	Up
Stag1	Up
Gm43618	Up
Ptgfr	Up
Vmn1r4	Up
Gm16638	Up
Gm9873	Up
Dapk1	Up
Icosl	Up
Ebf3	Up
Card6	Up
Ppp1r3c	Up
Cyp2j9	Up
D930048N14Rik	Up
4933424N20Rik	Up
1110035H17Rik	Up
2310068J16Rik	Up
RP24-259P13.2	Up
RP23-181P23.4	Up
Olfml3	Up
Tnrc18	Up
Prrx2	Up
Acad12	Up
Gm4907	Up
Dnmt3b	Up
Gm12681	Up
Platr27	Up
Gm13966	Up
Apbb1ip	Up
Gstt4	Up
Arhgef39	Up
9130604C24Rik	Up
C130023A14Rik	Up
Gm29100	Up
Kitl	Up
Gm16001	Up
Dalrd3	Up
Epha4	Up
Fzd5	Up
Sdcbp2	Up
Atp1b1	Up
Gm28036	Up
Gm37931	Up
Gas6	Up
Gata3	Up
Rnf128	Up
Olfr920	Up
Gm13889	Up
P2ry2	Up
Lmln	Up
9230112E08Rik	Up
Fam198a	Up
Cybrd1	Up
Slc5a8	Up
Dancr	Up
Gm7967	Up
Rilp	Up
Asic2	Up
Galm	Up
Pcdhgb1	Up
Gm10767	Up
Fam227a	Up
Hmmr	Up
Scn2a1	Up
Dnah7b	Up
Oas1c	Up
Slc6a2	Up
Otop1	Up
Snhg3	Up
Wscd2	Up
Blnk	Up
Sorl1	Up
Gm2885	Up
1810034E14Rik	Up
Cxcl16	Up
Baz2b	Up
Hspa4l	Up
Tmod1	Up
Tagln	Up
Heg1	Up
Cdo1	Up
Gm16310	Up
Mettl5os	Up
Capns2	Up
Il13ra1	Up
Lpl	Up
A730090N16Rik	Up
Gm43254	Up
Gm43679	Up
Magi2	Up
1810011O10Rik	Up
Nuak1	Up
Emilin2	Up
Gm37139	Up
Rasgrp3	Up
B930082K07Rik	Up
Tmem88b	Up
Oxr1	Up
Basp1	Up
Arhgef9	Up
Hs3st5	Up
1810024B03Rik	Up
Nr1h3	Up
Gm28876	Up
2610037D02Rik	Up
2610020C07Rik	Up
Snx21	Up
Fyb	Up
Ano2	Up
AI480526	Up
Depdc1a	Up
2210016F16Rik	Up
E330013P04Rik	Up
Tomm6	Up
Bscl2	Up
Etohi1	Up
AA414768	Up
0610040B10Rik	Up
Zbtb32	Up
Upk1a	Up
Tmem100	Up
Lrrc49	Up
Actl7b	Up
2810405F17Rik	Up
2700038G22Rik	Up
NCBP2-AS2	Up
Fam135b	Up
Pcdh7	Up
Igfbp3	Up
Spin2c	Up
Zfp521	Up
B430305J03Rik	Up
Fam189a1	Up
Gm12942	Up
Slc4a3	Up
Gm37174	Up
C1qtnf3	Up
4930431F12Rik	Up
Gm10471	Up
Gm7347	Up
Speer4a	Up
Rnf151	Up
Map7d2	Up
Bub1b	Up
4930579K19Rik	Up
Gm43011	Up
Gdf15	Up
Hist1h4c	Up
Dzank1	Up
Ppara	Up
Tef	Up
Gm7221	Up
Sectm1b	Up
Chd3	Up
5033403F01Rik	Up
Gm16365	Up
Fmn1	Up
Zfp30	Up
Il2rb	Up
Gm16712	Up
Gm8995	Up
Zeb2	Up
AI606181	Up
Gm20045	Up
Obfc1	Up
Il27ra	Up
Hsd17b14	Up
Kif20a	Up
Gm26944	Up
Syt13	Up
Cytip	Up
Zfp799	Up
Ccdc37	Up
Rab26os	Up
RP24-183K24.2	Up
Serpina3h	Up
Gm37234	Up
Hivep3	Up
Mep1a	Up
Grk4	Up
RP24-363O21.3	Up
Kif18a	Up
Sqrdl	Up
Ankrd33b	Up
Ropn1l	Up
Eqtn	Up
Hook1	Up
E230016M11Rik	Up
Fam83d	Up
Wisp2	Up
9330159F19Rik	Up
Gm14057	Up
Gm43270	Up
RP23-49L8.4	Up
RP24-183K24.1	Up
Gm4759	Up
Dnm3os	Up
Gm20342	Up
Ckmt1	Up
Drp2	Up
Gm2016	Up
Rnase1	Up
Fam213a	Up
Jam2	Up
Ms4a4d	Up
Gm21698	Up
Spef1	Up
Casc5	Up
B230377A18Rik	Up
Sdpr	Up
Gm13544	Up
A730011C13Rik	Up
Fam78a	Up
Adamtsl4	Up
Magi3	Up
Gm9929	Up
RP23-412J12.1	Up
Wfdc3	Up
BC100451	Up
Zfp78	Up
Gm26621	Up
Efnb1	Up
Gm10766	Up
H2afx	Up
Snx5	Up
Bfsp1	Up
Papolb	Up
4931423N10Rik	Up
Il2ra	Up
Mill2	Up
Gm15787	Up
Gm21781	Up
Ifit1	Up
Pde9a	Up
Gm28062	Up
1700008O03Rik	Up
Nusap1	Up
Gm43400	Up
Rnase2a	Up
Gm37285	Up
Gm7160	Up
RP23-374K9.4	Up
2210406O10Rik	Up
Hgf	Up
D3Ertd751e	Up
Hmgcll1	Up
Gm15708	Up
Wbscr27	Up
4921531C22Rik	Up
Gm16046	Up
Rtn4rl2	Up
4732465J04Rik	Up
Cpped1	Up
Gm8251	Up
Btnl7-ps	Up
Cdh26	Up
C230096K16Rik	Up
Btbd11	Up
Adamts16	Up
Pxylp1	Up
Zfp939	Up
Stc1	Up
Serpinb8	Up
Gm2238	Up
Kirrel3os	Up
Cldn15	Up
Slc8a3	Up
Plekho1	Up
Gm5127	Up
Vegfc	Up
5730596B20Rik	Up
Pdha1	Up
Adgrg2	Up
Phka2	Up
Acvr2b	Up
B230398E01Rik	Up
Gm37305	Up
A330015K06Rik	Up
Gm14327	Up
Gm43064	Up
RP23-56M18.4	Up
Pgbd1	Up
Synm	Up
Cldn9	Up
Sfmbt2	Up
Aox3	Up
Gm43327	Up
Gm43737	Up
Gm42876	Up
Nrp1	Up
Serpinb7	Up
Nr2f1	Up
Egfl6	Up
Fam110c	Up
Col5a3	Up
E330017L17Rik	Up
Eid2b	Up
Ankef1	Up
Efcab8	Up
1110034G24Rik	Up
Tbr1	Up
Fbxw10	Up
B430203G13Rik	Up
Garnl3	Up
Hcar1	Up
Zfyve28	Up
4930534D22Rik	Up
6030442K20Rik	Up
Snhg4	Up
Gm16244	Up
Kif9	Up
Rsad2	Up
Id2	Up
Hist1h2bb	Up
Zbp1	Up
Cntf	Up
Oas1b	Up
3110056K07Rik	Up
Rhbdl2	Up
9430037G07Rik	Up
Gm26637	Up
D830044I16Rik	Up
Gm37352	Up
Rhou	Up
Glt8d2	Up
Gm38391	Up
Glyctk	Up
2900041M22Rik	Up
Npy1r	Up
Hoxb9	Up
Lrrc46	Up
Ccnf	Up
1110020A21Rik	Up
Impg2	Up
Acta2	Up
RP24-470M22.10	Up
Aurka	Up
Gm37226	Up
Tmem203	Up
Cd36	Up
Rhag	Up
Cnnm1	Up
Ttc16	Up
S100a7a	Up
Ednra	Up
5031425E22Rik	Up
Gm11427	Up
D330023K18Rik	Up
Cish	Up
Mthfsl	Up
Nsmce2	Up
H19	Up
Spic	Up
Tshz1	Up
Ebf1	Up
AU041133	Up
Gm9903	Up
S100a3	Up
S100a4	Up
9930014A18Rik	Up
Gm37415	Up
Gm37416	Up
Ky	Up
Cyb5a	Up
Gm13293	Up
Plxna2	Up
Gm26532	Up
Gm26533	Up
Abca1	Up
Maoa	Up
Mboat4	Up
Pagr1a	Up
Casq2	Up
Gm2381	Up
Serpina11	Up
1600023N17Rik	Up
Mmp16	Up
Zfp442	Up
Zfp120	Up
Dact1	Up
Hpx	Up
Gm13610	Up
Gm14412	Up
Gm14326	Up
Zfp931	Up
Gm14420	Up
Notch4	Up
Gm28727	Up
Gm36266	Up
Zbtb6	Up
1700112E06Rik	Up
6820402A03Rik	Up
Gm16740	Up
Gm10501	Up
C4b	Up
Slc45a2	Up
Igsf3	Up
Colgalt2	Up
Gm16759	Up
Rps6ka4	Up
Fam229b	Up
Ces2g	Up
Snrnp200	Up
Tmem236	Up
Gm10146	Up
A230065N10Rik	Up
Scd3	Up
A830052D11Rik	Up
Sema4g	Up
Tcp10b	Up
F13a1	Up
Prr5l	Up
D7Ertd443e	Up
Akr1c14	Up
Pcdhb22	Up
Il15	Up
Phyhip	Up
Gpd1	Up
Cdk15	Up
Fhod3	Up
C130036L24Rik	Up
Trim5	Up
Ppp1r32	Up
Mdga1	Up
Epm2aip1	Up
Morn2	Up
Proca1	Up
Tppp3	Up
Mpp7	Up
Gm14411	Up
Rtl1	Up
Gm26606	Up
Slit2	Up
Adam23	Up
Serpina3n	Up
Mok	Up
Clmn	Up
Gbp5	Up
C130013H08Rik	Up
Flt1	Up
Vim	Up
Cubn	Up
Tnn	Up
Frmd5	Up
Gm37509	Up
Cpa6	Up
Bbs10	Up
Lgr4	Up
Ccbl2	Up
6330418K02Rik	Up
Gm21814	Up
Gm4858	Up
Il1rl2	Up
Trim63	Up
Slc30a2	Up
Lbx2	Up
Pde8b	Up
Ntng2	Up
Gucy1a3	Up
4930412L05Rik	Up
Gm4477	Up
Gm21818	Up
Cpne2	Up
Spaca6	Up
Hivep2	Up
Slc26a8	Up
T2	Up
Ccdc62	Up
Gsta2	Up
Mospd2	Up
Dtna	Up
Ntn4	Up
Fbxo47	Up
Tnfsf10	Up
Irf5	Up
Tacc3	Up
Fibin	Up
Gna14	Up
Gemin8	Up
Hspa1l	Up
RP23-200C3.7	Up
Gm5662	Up
4930558J18Rik	Up
RP24-174G2.1	Up
Serpina3f	Up
Serpina3c	Up
Ppp1r10	Up
4933417C20Rik	Up
Col28a1	Up
C130026L21Rik	Up
Rab32	Up
Rimbp3	Up
Lekr1	Up
Chrnb4	Up
6430511E19Rik	Up
C630043F03Rik	Up
Gm11464	Up
Il20rb	Up
Actg2	Up
Ier5l	Up
Plxdc1	Up
[truncated: 767 more rows]
