# Supplementary material for: Augmented ERO1α upon mTORC1 activation induces ferroptosis resistance and tumor progression via upregulation of SLC7A11
Source: J Exp Clin Cancer Res. 2024 Apr 13;43:112. doi: 10.1186/s13046-024-03039-2 (PMC11015652; doi:10.1186/s13046-024-03039-2)
Supplement: Supplementary file 3 — Supplementary Material 3. [file 13046_2024_3039_MOESM3_ESM.xlsx]

## Sheet: Sheet1
The list of differentially upregulated genes in the following datasets.
Dataset 1: Tsc2−/− vs Tsc2+/+ MEFs		Dataset 2: Tsc1+/+ vs Tsc1−/− MEFs		Dataset 3: ELT3+DMSO vs ELT3+Rapa		Dataset 4: hiPSCs Tsc2−/− vs Tsc2+/+
Gene Symbol	Fold-Change	Gene Symbol	Log2(Fold-Change)	Gene Symbol	Log2(Fold-Change)	Gene Symbol	Log2(Fold-Change)
KRT19	25.0899	ECHDC2	-23.3228	FABP5	2.72722	MAL	9.08598
SAA3	22.493	FAM19A5	-21.524	TRIB3	2.57219	MYH8	9.01849
PODXL	20.2301	VILL	-20.6277	PSAT1	2.54012	MYOD1	8.88523
TSPAN8	18.5796	EBF3	-19.6797	TFRC	2.30606	RP11-766F14.2	8.82261
2610018G03RIK	16.9229	SLC39A8	-19.3018	PHGDH	2.26314	PPP1R17	8.61141
LBP	14.8549	SLC16A3	-18.5928	LOC689757	2.2467	MYOT	8.57046
LRRN4	13.9962	KCNIP3	-18.4859	LOC681458	2.21297	ATP1B4	8.36742
KRT18	13.7371	FETUB	-17.9821	SCD	2.10737	NHLH2	8.09059
ANGPTL7	13.6524	TINAGL1	-17.816	SERPINA12	2.07649	RP11-313J2.1	8.07384
2210023G05RIK	13.566	IRF5	-17.7919	DDIT4	2.07429	MYL1	7.97393
GATM	12.1102	SOX5	-17.679	HMOX1	2.05453	LMOD3	7.83115
CYSLTR1	11.4161	GPR64	-17.5438	PSPH	2.05156	MYBPH	7.78047
DDC	11.2302	RNASE10	-17.5422	GDF15	2.01065	CASQ2	7.74161
BNC1	10.9183	CDC14B	-17.4587	OASL	2.00066	C5orf58	7.72427
IL33	10.9112	MFAP2	-17.3295	CIART	1.99971	LHX1	7.72031
UPK3B	10.5569	GPR35	-17.2889	CASP4	1.99331	MYLPF	7.67314
KRT14	9.82102	TRP63	-17.191	SLC25A33	1.99255	MYOG	7.66621
ENSMUSG00000074303	9.54862	PRORSD1	-17.151	CKMT2	1.98005	UNC45B	7.59536
CRIP1	9.42458	HTATIP2	-17.0216	IFI27L2B	1.88946	POU4F1	7.58193
CD55	9.40286	TEC	-16.8128	DPT	1.81951	WNT7A	7.50561
PLAC1	9.29427	TSPAN2	-16.7294	HK2	1.80555	TNNC2	7.40082
TGM2	8.67358	DCLK1	-16.6907	ASNS	1.77586	C5orf63	7.37963
CRIP2	8.61779	VLDLR	-16.5247	GLI1	1.77088	RP11-706O15.3	7.17551
BEX4	8.61603	PPARA	-16.4804	CLCA2	1.76712	SLC17A6	7.16054
BEX2	8.51992	NCKAP5	-16.1938	SRXN1	1.73536	NEUROD4	7.07273
CXADR	8.39693	BICD1	-15.8616	SLC16A3	1.71042	LINC00461	7.00477
PKHD1L1	8.30065	ANK3	-15.6515	TIMP4	1.70414	NEUROG1	6.98853
CLDN15	8.08315	DEM1	-15.4029	OLR1684	1.69681	PCDHGA6	6.97148
FAM84A	8.0492	C030039L03RIK	-15.3575	GCAT	1.69025	PAX7	6.96495
SLC7A11	7.90264	RTN2	-14.9938	ENTPD2	1.68149	SCRT2	6.94302
4833418N17RIK	7.36535	PTP4A3	-14.9353	AKR1B8	1.62372	CNTN2	6.94223
PLXNA4	7.28166	HOXB3	-14.9005	SESN2	1.61466	CACNA1S	6.81641
CHN2	7.27833	CELSR2	-14.3728	DDIT3	1.60682	SLC6A5	6.78039
CXCL15	6.81779	SLC14A1	-14.2432	MTHFD2	1.60168	ACTA1	6.74017
DPP4	6.65048	GSTM4	-14.0575	VARS1	1.59951	ACTC1	6.73925
MPZL2	6.54988	ATP2A3	-14.0285	SHMT2	1.59893	MYPN	6.6899
C3	6.53387	ARHGAP1	-13.8928	PPA1	1.5918	TRIM63	6.6861
IL22RA1	6.43966	FGFR3	-13.8916	TIMP3	1.57847	MYH3	6.64569
LSR	6.34727	C530028O21RIK	-13.748	CORO1A	1.57815	DCT	6.64418
GM98	6.15217	NPNT	-13.6897	GPT2	1.57625	NCAN	6.5981
PPFIBP2	6.1425	SMOC1	-13.6881	PPEF1	1.5689	CHRND	6.56889
ARAP2	5.99714	PKNOX2	-13.2959	CDC7	1.56788	PRDM13	6.56299
DSC2	5.80021	TMEM183A	-13.1286	HIGD1A	1.56246	NHLH1	6.5106
FRMD4B	5.76987	NEK3	-12.8676	CRYL1	1.55596	XIRP2	6.44551
SLC9A3R1	5.71534	PDLIM2	-12.7861	SLC7A5	1.55121	FAM181A	6.36798
FGF5	5.63213	MGST1	-12.7497	LOC103691744	1.54603	PRDM12	6.32712
RHPN2	5.61452	MYO7A	-12.7111	MYBL2	1.53413	RFX4	6.29501
KRT8	5.52779	BHLHB9	-12.687	ITPK1	1.52613	SOX3	6.27455
BC064033	5.52574	STX16	-12.6501	RTP3	1.51922	PMEL	6.26734
GDF6	5.29327	EGLN3	-12.5613	FANCI	1.51902	CUZD1	6.25932
MMP13	5.18146	JARID2	-12.4859	WARS1	1.51294	RP11-134O21.1	6.25523
DDIT4	5.16233	5730409E04RIK	-12.3534	ABCC4	1.50435	KLHL41	6.25269
TBX20	5.14932	SEMA3E	-12.2478	GBP6	1.50116	TRIM55	6.25124
GATA6	5.12003	ZFP120	-12.238	PAK1IP1	1.49403	POU3F2	6.1392
TNIP3	5.07873	EMB	-12.2371	FOSL1	1.48817	RHBDL3	6.11931
BAIAP2L1	5.06029	TBC1D24	-12.2172	H2AC21	1.4866	OTP	6.10193
DSG2	5.04095	TEAD3	-12.1598	CASQ2	1.48525	RAPSN	6.07717
MST1R	4.95872	PDPN	-12.1505	EIF2B3	1.47528	PAX2	6.06544
SYNE2	4.89865	ZFP280C	-12.0998	ZWILCH	1.46614	TRIM72	6.03189
F11R	4.87152	RFX3	-12.0322	POLD2	1.4607	ASB5	5.99223
LAMA5	4.86499	GAB2	-12.0294	ESCO2	1.4584	RP11-445F12.1	5.9869
SMTNL2	4.82973	CYP1B1	-12.0006	SKA1	1.45832	LBX1	5.97215
GPM6A	4.81518	DCAF4	-11.9612	LONP1	1.45299	CHRNA1	5.95698
SMPD3	4.78291	DLG5	-11.9296	ANO3	1.44964	PAX8	5.94288
XDH	4.74713	RAMP3	-11.9066	S1PR3	1.44936	ATOH1	5.88996
CAR12	4.72753	CLCN3	-11.8613	TYRP1	1.44569	NMRK2	5.85984
SLC7A3	4.72157	KLHL25	-11.8433	RGD1565297	1.43073	GABRG2	5.83087
TRF	4.68224	ZFP935	-11.8426	LRP8	1.42796	SLC30A8	5.82283
CYP2S1	4.6767	ARRB1	-11.682	YARS1	1.42366	TYR	5.81166
GPR39	4.67513	REPIN1	-11.644	CCL2	1.41709	CHRNG	5.79705
FAM110C	4.65129	AMD1	-11.4996	ABCB4	1.41306	MYF6	5.77879
HMHA1	4.58417	SLC43A3	-11.4433	BUB1	1.40087	RGS8	5.75536
TMEM108	4.58028	SLC19A1	-11.4117	CDKN3	1.39739	CKM	5.7139
AASS	4.53511	TRIM25	-11.3749	ARHGAP19	1.39494	ARPP21	5.68938
REEP1	4.50239	STAC2	-11.2508	NQO1	1.3798	C1orf105	5.63861
NKAIN4	4.49944	DECR1	-11.0759	OSGIN1	1.37961	LINC00654	5.63361
GATA4	4.45668	A130010J15RIK	-10.9577	GINS1	1.37621	NEUROG2	5.63184
MAP3K5	4.45056	SLC4A8	-10.7269	CIP2A	1.37165	PITX3	5.62985
ANXA8	4.43498	PLEKHG2	-10.6772	MMP8	1.37125	UNCX	5.62275
CRB2	4.41076	RBP1	-10.6153	DPH5	1.36965	HERC2P3	5.61662
HP	4.40768	NRN1	-10.3899	GMNN	1.36717	GBX2	5.60936
CTSC	4.35607	SMPDL3B	-10.3883	EXO1	1.36703	SYNPO2L	5.59022
MGST1	4.34672	KCNAB2	-10.3818	NUP43	1.35258	RP11-776H12.1	5.5591
FAM184A	4.32902	IRX2	-10.3712	ITGAX	1.34706	TLX3	5.55687
ALDH1A2	4.30985	SLC7A2	-10.3616	CEP76	1.34702	CCDC140	5.54925
GPR64	4.28489	ANKRD1	-10.02	PGF	1.34612	HES5	5.54266
LGALS2	4.26463	SLC25A13	-9.89024	SLC7A11	1.34328	SLC6A1	5.53913
NXF3	4.19556	IRX1	-9.81753	TMEM204	1.34324	RYR1	5.48576
4930533K18RIK	4.1669	FBXO17	-9.79388	PPAT	1.34233	SLN	5.47121
MUC16	4.14317	UNC5B	-9.78564	SKA3	1.3416	LINC01158	5.43927
OTTMUSG00000014243	4.13693	CGNL1	-9.7433	CENPU	1.34133	DKK1	5.43515
AOX1	4.11269	PLEKHA2	-9.74002	TSKU	1.34098	LINC00645	5.42837
GCNT1	4.10079	SELP	-9.73804	PC	1.33358	BMS1P8	5.42558
SLC2A3	4.09155	SLC35C1	-9.68602	KNTC1	1.33243	CTC-471C19.1	5.41251
EZR	4.05719	FUK	-9.43739	GIGYF1	1.33107	CALCB	5.38604
ATP1B1	4.01109	A4GALT	-9.41301	DIRAS2	1.32865	POU4F3	5.38511
PEG3	4.00244	EYA4	-9.37931	KCNK1	1.32716	VGLL2	5.37337
AQP5	3.97702	TMEM100	-9.34217	CENPN	1.32561	XKR7	5.37314
PLCE1	3.96315	RASL11A	-9.27671	PKM	1.32204	SLIT1	5.35802
AKR1C14	3.95267	OPTN	-9.25648	XPOT	1.31306	RP11-120I21.2	5.34959
GSTA3	3.90636	DEPDC1A	-9.19899	SREBF1	1.31279	ZSWIM5P3	5.34165
WT1	3.8956	D930014E17RIK	-9.15349	RXFP2	1.3058	PRR32	5.31203
MEGF6	3.83756	THBD	-9.12753	DTL	1.30167	RP11-381K20.2	5.30647
KANK1	3.83135	EDNRA	-9.11936	BCAT1	1.29915	TCEAL5	5.30312
HAND2	3.8047	TGFBI	-9.09084	INHBE	1.29755	QPCT	5.25939
FLT4	3.77092	RUNX3	-9.08155	MARS1	1.29481	MYOZ2	5.24802
C1S	3.74261	WNT10B	-8.94252	TMEM64	1.29406	SLC32A1	5.24747
SLC25A13	3.69705	HOXB4	-8.87634	ISLR	1.2939	LINC00643	5.2315
AK5	3.69098	IL17RA	-8.83616	PHF10	1.29	XIRP1	5.21555
NETO2	3.66015	2310008H09RIK	-8.78304	LOC100909901	1.28766	DUSP26	5.21173
COL4A6	3.64095	MARCKSL1	-8.74936	AK4	1.2857	LRTM1	5.21119
FADS6	3.63172	GPR39	-8.74144	KIF21B	1.28365	MYO18B	5.20859
THSD4	3.62277	CHD7	-8.72381	IL6	1.28155	CTXN3	5.19011
KRT7	3.61082	SLC22A4	-8.70297	SLC2A1	1.28106	DDO	5.18759
GPR56	3.60796	SFRP2	-8.63472	TUBA4A	1.27888	CHRNA9	5.18568
MEST	3.60408	AKT2	-8.5903	RAD18	1.27796	LRRC61	5.16433
CYP2D22	3.58113	ZBTB3	-8.57041	SNRPA1	1.27425	SLC1A2	5.14384
SMPDL3B	3.57728	KIF21B	-8.51519	DGAT2	1.26969	MYBPC1	5.13828
CDH3	3.53774	SYCE2	-8.50567	SNRPA	1.26884	GPNMB	5.11024
TMEM98	3.5347	MREG	-8.49107	POSTN	1.26783	MIR124-2HG	5.10696
DES	3.53055	ENPP2	-8.49008	MAOB	1.26469	DLX6-AS1	5.10427
RGS10	3.50783	NOL3	-8.42447	ENTPD5	1.26226	ST18	5.1022
ADCYAP1R1	3.49472	SLPI	-8.39444	NEK2	1.26097	GLRA3	5.10214
SPON2	3.49376	RTN4RL2	-8.3199	TNR	1.25947	SCRT1	5.09629
PRKCZ	3.49303	IGFBP4	-8.28556	OSR1	1.25875	AKNAD1	5.09619
RSPO1	3.47959	TMOD2	-8.25175	UBASH3B	1.25724	MIR217HG	5.04089
GJA1	3.47874	AREG	-8.23897	NCAPG	1.2549	DBX1	5.04048
MTSS1	3.46777	SLC38A10	-8.23219	LOC100912564	1.25155	RP11-454P21.1	5.03866
PTPRJ	3.45863	POGK	-8.20223	BCKDHB	1.25148	SFRP4	5.02894
OLR1	3.44803	GALNTL4	-8.19714	RCOR2L1	1.24841	SOHLH2	5.02102
0610010O12RIK	3.43385	ADAMTS2	-8.18906	HSPA9	1.24496	HFE2	4.98885
9130219A07RIK	3.41505	ROBO1	-8.11441	GCSH	1.24368	MYH7	4.98854
BICC1	3.40672	BMPR1B	-8.07247	CCNB1	1.23621	KLK4	4.96942
6330407J23RIK	3.38804	CTSH	-8.01623	DAPP1	1.23402	BEST3	4.93716
ST8SIA1	3.37415	NDUFS5	-7.89918	NOP56	1.22988	PAX3	4.91178
IGFBP4	3.36783	SCN3A	-7.89216	MTHFD1L	1.22882	AC004158.3	4.90603
CD200	3.3605	TNFRSF19	-7.87455	NARS1	1.2277	POU3F3	4.87509
SDR39U1	3.34983	EFEMP1	-7.82931	CARS	1.22662	GJD4	4.87093
KCNAB1	3.34051	CD34	-7.82418	CSF1R	1.22389	HMX1	4.87059
SLC16A1	3.32745	PTX3	-7.8018	IFRD1	1.21758	SIM1	4.85658
PPP2R2B	3.32078	TMEM37	-7.79017	AMPD3	1.21291	ACSM2B	4.85562
RBP4	3.3163	BICC1	-7.78764	FARSB	1.21262	TKTL1	4.84605
RNF128	3.31322	MAPKAPK3	-7.77212	SLC1A5	1.21098	ACSM2A	4.83786
NNMT	3.30558	IL33	-7.74887	NOLC1	1.21067	MIR4458HG	4.81932
PLEKHA6	3.30356	SLC16A9	-7.70274	LOC682330	1.20576	CLEC3A	4.81208
AKR1B3	3.30101	DCN	-7.685	COX6A2	1.20372	ANKFN1	4.80069
CD14	3.2848	CD82	-7.64946	TTYH2	1.19997	HRK	4.79267
IL18	3.27931	CCDC8	-7.64466	UBE2C	1.19763	CHRNB3	4.77243
ZFP185	3.26421	RPL29	-7.57626	PBK	1.19532	NEFL	4.74672
SLC35F2	3.2545	RBM3	-7.51275	HK3	1.19303	NEFM	4.71907
DCN	3.23423	CP	-7.49523	SPC24	1.19107	CRYGD	4.71238
HEG1	3.22521	2610318N02RIK	-7.48058	PRMT3	1.18846	RXRG	4.70162
ALDOC	3.21703	FAH	-7.31687	POLE2	1.1847	KIAA1456	4.68598
LPCAT2	3.18486	MGP	-7.29725	NCAPH	1.18396	AC053503.12	4.67845
CFH	3.18318	TIMP3	-7.28428	PFKL	1.18293	CBLN1	4.67101
BCHE	3.18058	ARTN	-7.26015	PUS7	1.17976	SLC5A8	4.66152
STK39	3.17869	PRRG4	-7.2397	SGO1	1.16762	ROPN1	4.65704
MID1IP1	3.15771	AP1S3	-7.23969	PRR11	1.16708	CDH15	4.64522
2310030G06RIK	3.14951	D6ERTD527E	-7.23729	DEPDC7	1.16597	MIR219A2	4.64094
OTTMUSG00000010657	3.1442	STBD1	-7.23626	CCNA2	1.16449	HOXB9	4.61808
ARHGEF5	3.14232	1810013D10RIK	-7.23143	ADH7	1.16025	SOST	4.60476
LRRC1	3.14012	CAR9	-7.22037	TNFRSF26	1.16016	ACTN2	4.60073
PRG4	3.10477	HAS2	-7.20411	RFC4	1.15835	OPRK1	4.59844
MYLK	3.0858	PDLIM4	-7.12021	GAR1	1.15706	IRX4	4.59347
SORT1	3.08198	TNFRSF1B	-7.09163	AARS	1.15452	DNER	4.586
SV2A	3.08082	AIM1	-7.06748	DSN1	1.15262	MKRN3	4.57571
STXBP2	3.06952	SH3BGRL2	-7.03174	BORA	1.15201	NEUROD1	4.57109
GPT2	3.05086	NSG1	-6.99447	AMMECR1	1.14967	FABP7	4.56727
SPINT2	3.0272	BCL3	-6.98322	MANBA	1.14791	SOX21	4.56674
GMPR	2.99439	LMTK3	-6.93499	MPZL3	1.14451	PRMT8	4.56641
STEAP4	2.99206	DUB1	-6.93161	EDNRB	1.14407	WNT1	4.55412
TMC6	2.98691	SOD3	-6.92921	TK1	1.14364	RP11-531A24.3	4.55153
PSTPIP1	2.97769	ANPEP	-6.88818	LOC100359600	1.14244	APOBEC2	4.55105
BICD1	2.9685	HPSE	-6.88188	E2F5	1.14206	TP63	4.53808
RNF213	2.96157	TERT	-6.84199	MTBP	1.14196	LBX1-AS1	4.53599
SH2D4A	2.95329	ADAMTS5	-6.80722	ENO3	1.14156	SYT11	4.53442
FAM46C	2.95157	PID1	-6.80114	SEC61A2	1.14154	ELAVL2	4.53253
UPK1B	2.94962	ZFP27	-6.7991	SLC16A1	1.14136	NEB	4.52516
GABRA4	2.94575	SLC38A1	-6.73024	SPTA1	1.14004	AC003986.5	4.51632
LAMC2	2.94126	RGL3	-6.69835	CTSF	1.13856	UBE2QL1	4.51383
SGK3	2.93275	TMEM141	-6.69133	GYS1	1.13562	LHX5	4.51073
ARHGAP18	2.93175	PTPN5	-6.66232	CENPI	1.13437	KLHL30	4.50789
SARDH	2.92941	EPHB2	-6.65823	CHAC2	1.13343	WNT7B	4.50673
CTH	2.92616	BEND5	-6.62386	RAD51AP1	1.13337	TMPRSS15	4.50211
ABCA9	2.92552	GIPR	-6.61805	AKNA	1.13247	HECW1	4.50042
EXOC6	2.92152	MAMDC2	-6.60414	TCHHL1	1.13197	MAP2	4.46744
CLCN3	2.91176	PRICKLE1	-6.59314	CHAC1	1.13033	C8orf46	4.46741
RAB27B	2.91034	THSD7A	-6.57552	TMA16	1.12966	SOX2-OT	4.4671
MBNL3	2.90097	EPHA8	-6.56261	RANGAP1	1.1287	NPY6R	4.45792
PTGS1	2.87923	MFSD2A	-6.54604	MRPL38	1.12854	OPRM1	4.43711
SELP	2.86862	MURC	-6.53648	IL33	1.12804	RP11-216N14.5	4.43608
PPYR1	2.86735	HKDC1	-6.52965	PRDX3	1.12572	AC091801.1	4.43451
STOX2	2.85049	STEAP4	-6.5201	PTGR1	1.11924	LLNLF-187D8.1	4.42786
STXBP6	2.84152	FMO1	-6.51302	IARS1	1.11877	TSPYL5	4.42224
ST3GAL1	2.83408	GFPT2	-6.47618	FXYD2	1.11679	C1orf61	4.41819
PRR15	2.83101	LRP4	-6.46547	MMS22L	1.11569	MYL4	4.41691
CERK	2.82768	TMEM26	-6.45352	AMD1	1.11519	GLYAT	4.41646
NOD1	2.82498	PLVAP	-6.44026	MIR27B	1.11429	MIXL1	4.4148
ANGPT4	2.82369	CXCL12	-6.43856	MELK	1.11097	DCC	4.40896
PPP1R13B	2.82353	CLIP4	-6.39454	LOC500959	1.11	FAM66B	4.40051
SCARB2	2.82349	H2-Q6	-6.3772	ARHGAP11A	1.10733	SOX21-AS1	4.39913
FAM122B	2.80979	IGFBP3	-6.37084	KIF2C	1.10478	PKD1L2	4.39627
PROCR	2.79714	CACNA1G	-6.35316	DDIAS	1.10433	GABRG1	4.39129
MBOAT1	2.79559	ZSCAN18	-6.33562	OLFML2A	1.10419	MAFA	4.38019
TPK1	2.79544	FST	-6.33204	NDC1	1.10413	SLC24A2	4.36454
TTC9	2.79266	ACOT1	-6.31412	TOP2A	1.1034	CRB1	4.35938
RENBP	2.77355	HEY1	-6.30828	ECT2	1.10309	C10orf90	4.35341
YPEL2	2.76292	FAM132B	-6.28083	ERO1L	1.10302	LAMP5	4.34989
CGN	2.75561	ADM2	-6.25806	BUB1B	1.10279	CH507-24F1.2	4.32922
ADM2	2.75509	NMNAT3	-6.20437	CDC25B	1.10254	CTD-2195M15.1	4.32558
SEPP1	2.75156	GRTP1	-6.19883	PUS3	1.10096	ZNF560	4.32535
NHSL1	2.75082	IL13RA1	-6.17467	EGLN3	1.10096	TRDC	4.31415
PTGIS	2.74655	MAML3	-6.16994	AURKB	1.09704	GABRA5	4.31157
BSCL2	2.74499	ADCY3	-6.16844	AOX1	1.09608	SHOX2	4.30797
FOLR1	2.73889	RIPK3	-6.16583	RIPK3	1.09548	ELAVL3	4.3014
RAPH1	2.72335	EPHA4	-6.16144	PYCR1	1.09542	GSX2	4.29939
VNN3	2.70026	PLXNB1	-6.14787	SAPCD2	1.09527	CACNG5	4.29665
KCNH2	2.68727	RPS6KA1	-6.13702	GEMIN6	1.09252	ZIC1	4.28599
UCP2	2.67914	PREX2	-6.13259	STAR	1.09069	ZNF528-AS1	4.28171
CHCHD10	2.67858	TMEM180	-6.12434	NEIL3	1.08842	C9orf135	4.27854
SEMA6D	2.65715	RAB15	-6.12417	NUP205	1.08782	RP11-402J6.1	4.27732
EPS8	2.63721	SEMA3G	-6.1114	VEGFA	1.08747	MYT1L	4.27024
ADAMTS3	2.63583	PANX1	-6.10529	GSTM1	1.08674	RTP5	4.26801
GSTK1	2.63456	PRL2C5	-6.08766	CYP2J10	1.08544	SLC17A7	4.26248
NIPSNAP1	2.62847	AIM2	-6.0858	PI15	1.08384	RP11-449H15.2	4.26061
ARL4D	2.62198	PGM5	-6.01094	DPEP2	1.08377	AGBL1	4.2606
MSLN	2.61341	COL3A1	-6.00863	STBD1	1.0837	HLA-DOB	4.25813
MYCN	2.60883	CPNE8	-6.00651	CDK1	1.08367	DRGX	4.25501
SLC38A1	2.60738	CXADR	-5.90283	TIMM8A1	1.08217	DRAXIN	4.24748
ALAD	2.60091	IGFBP2	-5.89926	LZTFL1	1.08173	SYT4	4.231
VAMP8	2.59909	NEURL1A	-5.85722	SCARB1	1.08163	GSTM5	4.22322
AGAP1	2.59435	2610305D13RIK	-5.85362	RNASEH2B	1.07842	RP11-449L23.2	4.21226
ENO3	2.5921	ATP6V0A4	-5.8285	SLC25A37	1.07759	MIR325HG	4.20449
SLC7A4	2.58601	FOXQ1	-5.78537	GARS	1.07333	MEGF11	4.20309
SYT14	2.58523	SMTNL2	-5.76304	MIF	1.0732	TFAP2A-AS1	4.20133
BDH1	2.58369	MFSD7A	-5.73434	ALDH1L2	1.07072	AC092675.3	4.17966
PFKFB3	2.57998	GRB10	-5.70852	XRCC6	1.07058	AP001172.2	4.17957
BHLHE40	2.57446	FAM13C	-5.6086	RSAD2	1.06962	RP11-11N5.1	4.17791
CP	2.56428	GLIPR1	-5.60695	TMEM97	1.06856	GDF3	4.17475
SERPINB9	2.56329	GLDC	-5.59955	TTK	1.06851	MAP3K7CL	4.17414
EG317677	2.55725	2510009E07RIK	-5.58034	MIS18A	1.06737	FUT9	4.16826
CD2AP	2.55327	VCAN	-5.57918	MATN3	1.06696	TRDN	4.16271
AHSG	2.54929	SALL2	-5.57463	PLK4	1.06394	SCEL	4.15505
SPRY3	2.54665	H2-Q10	-5.5492	KIF4A	1.06353	PTPRO	4.15265
SAP30	2.53899	QPCT	-5.52997	MCOLN3	1.06325	SNCB	4.13766
ICAM1	2.53223	ATP7B	-5.51996	PLS1	1.06316	PCSK2	4.12815
HIST2H3C2	2.52813	ISYNA1	-5.51629	MCM6	1.06241	UNC13A	4.11324
ISG20	2.52658	PLA2G7	-5.50004	YAE1	1.06074	MIR202HG	4.10218
C630004H02RIK	2.52435	EPHA3	-5.49887	CLEC2DL1	1.05916	EDNRB	4.09489
SH3TC2	2.52427	CARD10	-5.49838	TCF7L2	1.05805	INA	4.09209
CCDC68	2.52203	PRL2C3	-5.4962	HIST1H2BQ	1.05667	RP1-310O13.13	4.08768
MANBA	2.52185	SPSB4	-5.49114	PLK1	1.05649	HES2	4.08602
CAMKV	2.52048	CREB3L1	-5.46955	FKBP4	1.05586	ADCY8	4.08462
MICAL2	2.51592	TMC6	-5.45951	CDC6	1.05564	RP11-752D24.2	4.06988
BAI2	2.51351	CNN1	-5.44633	LHFPL2	1.05545	DPEP3	4.0638
AKAP5	2.51032	PALM2	-5.43529	HSPD1	1.05507	SV2C	4.06095
ACP5	2.50453	CSF3	-5.38782	TAGAP	1.05487	KCNJ15	4.05857
PARD6B	2.48721	GATSL3	-5.37729	POLE	1.0548	CSPG5	4.0579
VAMP5	2.48276	HIST1H3C	-5.37182	EDA2R	1.05478	CLVS1	4.05354
S1PR5	2.48094	MYO1B	-5.3509	CDKN1A	1.05382	TAGLN3	4.05035
TPD52	2.47909	ACSL6	-5.344	RAB3IL1	1.05372	BEND3P1	4.04414
AGTR1A	2.47891	PRL2C2	-5.32894	ABHD1	1.05314	RP11-11N5.3	4.04176
SLC12A8	2.47751	PCDHB7	-5.32469	GPD2	1.05273	TFAP2A	4.03724
MAPK12	2.47472	PRL2C1	-5.32261	CHAF1B	1.05067	SOX2	4.03523
NCOA4	2.46971	KLF15	-5.30267	HIRIP3	1.04992	CLEC18B	4.0305
ITPR1	2.46701	FOXA1	-5.3025	NINJ1	1.04978	RTN1	4.03038
CTLA2A	2.45535	SLC9A3R1	-5.28625	PCLAF	1.04964	MIR124-2	4.02335
1810013D10RIK	2.44494	INADL	-5.21583	CENPT	1.04841	RP11-161I6.2	4.02163
ILDR2	2.44206	ZFP518A	-5.20992	ASF1B	1.04582	ESRRB	4.01993
GM784	2.44053	CCK	-5.20018	FANCD2	1.04544	NFASC	4.01089
EG668725	2.43523	CHST3	-5.19797	PGK1	1.04443	AKAP6	4.00081
SH3BGRL2	2.43264	PDE8A	-5.18106	CENPO	1.04376	CRYAB	3.9994
TRIB3	2.42969	GDF15	-5.1773	KIF18A	1.04309	SCN3A	3.99926
2610318N02RIK	2.42898	H2-Q2	-5.17728	PRC1	1.04152	MSTN	3.99766
OTTMUSG00000013918	2.42487	ANKRD33B	-5.16242	TPX2	1.04146	RP11-1038A11.3	3.99756
SHROOM3	2.41998	TRPV4	-5.157	FDXR	1.03795	CLDN11	3.9975
CDH10	2.41904	MPP2	-5.15374	CSDC2	1.03725	SNX18P3	3.9975
BCAR3	2.4057	RPL35A	-5.1469	RAB9B	1.0371	KCNQ1DN	3.98337
CHEK2	2.3991	GSTA2	-5.13314	EMP2	1.03705	MAMDC2	3.97782
IGSF9	2.39499	TBC1D9	-5.12857	ARL11	1.03634	RP11-204E9.1	3.97744
ASNS	2.39239	LAMA5	-5.10091	CEP55	1.03567	ZIC2	3.97322
RALGPS2	2.39117	HIST1H2AE	-5.08762	LOC100911093	1.03397	BARX2	3.96988
ADAMTS7	2.38376	GAP43	-5.08637	SIRT3	1.03138	TMEM178B	3.96831
TEC	2.37986	DYSF	-5.06867	SNTB1	1.03111	COX4I2	3.96441
TMEM176B	2.37798	TFPI	-5.06182	CENPH	1.02734	DSCAM	3.95803
EPB4.1L4A	2.37742	GFI1	-5.04621	PRIM1	1.02641	FOXB1	3.95479
BMPER	2.36848	TMEM45A	-5.03417	LOC102552640	1.02613	WNT3A	3.9532
4733401H21RIK	2.35261	GJB4	-5.02654	NUDCD1	1.02375	INSM1	3.95288
MFSD2	2.35102	RRAD	-4.9968	CEACAM1	1.02287	KIF5A	3.95195
GLUL	2.34963	GM10345	-4.99523	CENPK	1.02219	PCDH11Y	3.95113
SLC39A10	2.34657	NRF1	-4.9904	MAOA	1.02139	MYT1	3.9411
PLSCR1	2.34033	CISD3	-4.98082	CRABP2	1.02063	WDR49	3.93741
RAPGEF5	2.33282	SYBU	-4.97831	DLGAP5	1.01881	HP09025	3.93519
HERC3	2.33144	PCDHB5	-4.97424	CDCA7	1.01699	ZIC5	3.93279
TMEM150	2.31841	ADORA2A	-4.96381	PRPS2	1.01608	SALL1	3.92336
GUCY1A3	2.31446	MICAL1	-4.95228	BHLHE41	1.01342	STOML3	3.92174
4833442J19RIK	2.31363	ASPG	-4.9424	RGD1562690	1.01243	C10orf71	3.90269
TMEM176A	2.31123	PDE4B	-4.92893	CD81	1.01089	IGFBPL1	3.90265
RAET1D	2.30974	NR4A3	-4.92094	TACC3	1.00791	NWD2	3.90225
ORMDL2	2.30947	B4GALNT4	-4.91791	SLC4A4	1.00695	PPP1R14C	3.8947
HOOK1	2.30439	2610019F03RIK	-4.91136	TLCD4	1.00638	TNNC1	3.89432
ABHD2	2.29965	TRIM47	-4.90952	PDK1	1.00512	ATP2A1	3.88468
GDPD1	2.29772	PELI2	-4.89948	SLC37A2	1.00467	MIR2052HG	3.88288
SFT2D2	2.29313	AI428936	-4.89182	HMMR	1.00428	STMN4	3.88165
SEMA3D	2.28504	VWA1	-4.87625	SC5D	1.0039	MLPH	3.87716
SHROOM2	2.27959	ISOC2A	-4.87094	CDCA3	1.00198	DIRAS2	3.87503
CSGALNACT1	2.27754	LFNG	-4.87076			RPL21P133	3.87327
SERINC5	2.27267	FXYD5	-4.86184			RP11-13J10.1	3.87245
SKAP2	2.27183	DLX6	-4.85761			KCNJ10	3.86339
ERO1L	2.27071	TCF7	-4.85523			AP000479.1	3.86236
GNAI1	2.25902	KCNT2	-4.84425			SDR42E1	3.86235
NUDT14	2.24894	CYGB	-4.83059			C11orf87	3.85919
LPCAT4	2.24126	PARVB	-4.82194			PNMA6B	3.85769
KRT15	2.23994	CBX7	-4.82114			FGFBP3	3.85385
HK2	2.23374	LPHN3	-4.82091			PCDHGA11	3.84411
NSBP1	2.23244	MLPH	-4.81863			P2RX3	3.83618
OLFR1372-PS1	2.23106	SEMA3F	-4.81843			URB1-AS1	3.83347
HOXD8	2.22942	PCDHB9	-4.7991			NRN1	3.83094
BCAM	2.22524	ESR1	-4.79499			SLC24A4	3.82659
SCEL	2.22308	LOXL2	-4.78762			C2orf80	3.82475
ILVBL	2.21888	TMEM154	-4.75886			HBD	3.82393
ZBTB7C	2.21665	GSDMD	-4.73825			BARHL2	3.82303
USP53	2.21638	TNS4	-4.7174			SCG3	3.8198
CDON	2.2142	SNX10	-4.70744			ACTL6B	3.8165
ACOT1	2.21302	KCNJ2	-4.69377			TPPP3	3.81367
MMP2	2.21208	UBAP2L	-4.69143			RNA5SP508	3.81362
EG433024	2.20972	GSTA1	-4.66272			TNNI2	3.7986
BTG2	2.20574	AP1G2	-4.66079			FGF1	3.79759
P2RX6	2.20422	PFKP	-4.65494			RP11-845M18.6	3.79703
RHOU	2.19979	CDA	-4.65369			PRSS56	3.7965
4931406P16RIK	2.19977	ZFP385B	-4.64891			DCTN1-AS1	3.79247
DHRS3	2.19757	ADAMTS14	-4.64885			FAM181A-AS1	3.78967
TCFCP2L1	2.19608	RGS2	-4.63914			TUBB2BP1	3.78742
ELMO1	2.1945	CRLF1	-4.63649			HOXB1	3.78616
4930486G11RIK	2.19125	EPOR	-4.62431			GRM2	3.78369
2810055G20RIK	2.18775	PEAR1	-4.59477			MSX1	3.77767
PPL	2.18727	GDF7	-4.59107			RP3-403A15.5	3.77706
MYO1D	2.18123	5730559C18RIK	-4.59102			MAP6	3.76901
SPINT1	2.17971	ZFP764	-4.58597			SGCA	3.76807
OTTMUSG00000010673	2.17775	SLC43A1	-4.57172			GYPE	3.76312
ENTPD5	2.17673	TMEM151B	-4.5699			FRMPD1	3.75324
IL10RB	2.17354	SPON2	-4.56926			DOCK3	3.74347
OSBPL3	2.1727	OGDHL	-4.56333			LINC00907	3.73509
ADD3	2.16772	CORO6	-4.55878			OPCML	3.73337
SPATA13	2.16713	DPF1	-4.5577			DPYS	3.72904
ITGB8	2.15965	NAALAD2	-4.54874			FOLH1	3.72895
MTHFD2	2.15924	C3AR1	-4.54856			FOXD3-AS1	3.72793
CD47	2.15716	FBLN1	-4.54717			KIF19	3.72726
ACOT2	2.14996	GALNTL2	-4.52984			RP11-5O23.2	3.72186
OTTMUSG00000015606	2.14604	NDRG2	-4.52562			GSG1L	3.72086
TMEM88	2.14449	SEC14L2	-4.51576			NPTX2	3.71911
CLDN10	2.14439	SPHK1	-4.5153			TTN	3.71814
BTC	2.14053	ZFP791	-4.50784			LMX1A	3.71603
GGA2	2.13608	PROKR1	-4.49086			PPM1E	3.7153
DAF2	2.13067	ZFP599	-4.48352			ELAVL4	3.71166
GPD1L	2.13	KRBA1	-4.46333			RP11-286N22.10	3.70604
NELL2	2.1299	PPARGC1A	-4.44963			AZGP1	3.7051
NAB1	2.12985	LONRF1	-4.4424			NPY5R	3.7017
FAM129A	2.12606	FGF23	-4.43729			GUSBP5	3.68551
LSM8	2.12491	GPR3	-4.43104			MYH13	3.68122
ZFP101	2.1239	6330407J23RIK	-4.43075			COX7A2P1	3.67761
GNPTAB	2.12221	TTC15	-4.42639			RP11-32K4.1	3.67219
ALDH6A1	2.12177	FAM129A	-4.41853			SVOP	3.66816
CSPRS	2.11944	THBS2	-4.40745			XKR4	3.66457
PPFIBP1	2.11734	ALDH1L2	-4.40257			GRIN1	3.66417
OLFR871	2.11345	COL4A6	-4.39233			SMTNL1	3.65863
2015-09-04	2.11265	ORC2	-4.35826			EBF3	3.65642
TNFRSF1B	2.11081	GNB5	-4.35385			RMST	3.6533
KCNT2	2.11058	KLF1	-4.33616			ATP1A3	3.65237
GLA	2.10751	RSPO3	-4.33581			NTRK1	3.65126
DTX4	2.1057	RNF150	-4.33349			KCNB2	3.65064
FAM134B	2.10284	BDNF	-4.3332			RP11-586D19.1	3.64749
EGFR	2.10261	ARHGEF19	-4.3285			LINC00884	3.64655
GPC3	2.10208	ACTN3	-4.31092			SYPL2	3.6464
ZFP422	2.09958	MPZL1	-4.27355			CADM3	3.64321
CDH2	2.09746	CMBL	-4.26956			RP11-88H12.2	3.64042
GABRA3	2.09473	HHEX	-4.26891			CHRNA4	3.64022
4930420K17RIK	2.09319	SLCO4A1	-4.24995			NPPC	3.63289
RPP25	2.09187	TNFRSF11B	-4.24563			ATCAY	3.63097
B4GALT4	2.08689	FZD9	-4.23401			ANK1	3.61186
SHMT2	2.08427	41334	-4.23384			PHACTR3	3.60565
GM447	2.08322	ZFP773	-4.23381			RP11-470C13.4	3.59878
GBP1	2.07926	FOXRED2	-4.23215			NTRK3	3.5986
RRAGB	2.078	4931408A02RIK	-4.23129			LINC01136	3.58942
MPP2	2.07463	NOTUM	-4.22227			LRRTM2	3.5851
TBC1D2B	2.06086	NAT8	-4.19938			SLC35F4	3.5814
SNX10	2.06054	HSH2D	-4.19892			OR7E101P	3.58087
V1RB10	2.05827	PPL	-4.19073			NIM1K	3.5794
PHF10	2.05681	PTGFR	-4.19018			NAT16	3.5754
PLOD2	2.04969	EPN3	-4.18905			SMPX	3.5714
CCDC125	2.0486	CEP97	-4.18802			RGS20	3.57113
RBM35B	2.04856	DACT1	-4.15398			GLRA2	3.56989
IFNAR2	2.0468	LHX2	-4.14943			RBM24	3.56394
FAM40B	2.04433	EEPD1	-4.14685			MYO16	3.5636
RAB3B	2.04383	EML2	-4.13542			GNG3	3.56333
IVL	2.04199	HIST2H2AC	-4.12981			EGR2	3.56282
ALDH3B1	2.0418	HEY2	-4.12428			PTPRZ1	3.56268
MLH3	2.04174	RCOR2	-4.12345			INHBB	3.56167
TFRC	2.04053	CLCN5	-4.11379			GABRR1	3.55524
CHAF1B	2.03959	GLI1	-4.11353			RP11-624C23.1	3.55499
667277	2.03879	COL12A1	-4.11126			CDH16	3.54805
SPOCK2	2.03789	SLC39A14	-4.09153			FNBP1P1	3.54449
SEMA3C	2.03531	FOXD1	-4.08751			NSFP1	3.54352
MET	2.0261	IGSF9B	-4.08609			AC108676.1	3.54236
CHAC1	2.0249	MT2	-4.06743			GRM4	3.53537
SFXN1	2.0179	NES	-4.06735			FRMD3	3.53506
EPHB6	2.01774	BAIAP2L1	-4.06023			NPIPA5	3.5338
PACSIN2	2.01679	ARHGEF3	-4.05791			CAMK2N2	3.53137
G930009F23RIK	2.01649	HIST1H4D	-4.05577			PLP1	3.52955
4631416L12RIK	2.01622	RANBP17	-4.03067			ACKR1	3.5281
LMLN	2.01227	ARSG	-4.02592			PCDHA2	3.5251
DAAM2	2.01163	TMEM173	-4.0235			HMP19	3.52135
STRBP	2.00972	RARA	-4.02054			PWP2	3.51428
MTMR7	2.00859	TACC1	-4.01858			ADGRG2	3.50593
TUBB4	2.00658	CDH13	-4.01195			STAC3	3.50529
CYP39A1	2.00491	HIST1H3F	-4.00659			RASGRF1	3.49258
CD82	2.00151	ENGASE	-3.98886			LRRC10B	3.49139
		TRIM36	-3.98604			SALRNA1	3.49033
		SCARB1	-3.98039			P2RX2	3.48918
		SEMA6A	-3.97555			VEGFD	3.48635
		TMEM176B	-3.97133			KCNJ9	3.48634
		C630004H02RIK	-3.97075			MIAT	3.48167
		EPHB4	-3.96637			GS1-600G8.5	3.48096
		GM3776	-3.96505			MAPT	3.47794
		TRIM12A	-3.9642			VAMP5	3.4681
		GPRC5A	-3.96317			ADGRA1	3.46767
		NID1	-3.96146			GAP43	3.46453
		FAM115C	-3.96077			NR4A3	3.46331
		KBTBD8	-3.95976			SLC6A3	3.46258
		TTPA	-3.94235			KIF5C	3.461
		GDNF	-3.93509			CEBPZOS	3.45772
		PDE1A	-3.9346			POU3F1	3.45572
		FAM179A	-3.92931			NMNAT2	3.45383
		TCEA3	-3.9276			CRH	3.45155
		TRMT1	-3.92753			GABRB3	3.44957
		COL15A1	-3.92532			ZNF534	3.44951
		MCAM	-3.92325			CTNNA2	3.4477
		FSTL3	-3.91669			IAPP	3.44549
		S1PR1	-3.8991			RAB3C	3.44485
		SELENBP2	-3.87663			FOXD3	3.44439
		BTBD11	-3.8721			SERTM1	3.43236
		CACNG8	-3.84032			SRRM4	3.43223
		SERPINB6B	-3.83198			RP1-153P14.8	3.42871
		ZFP467	-3.82336			HES6	3.42723
		PCSK9	-3.8148			FLJ12825	3.42377
		HOXA2	-3.81021			RRAGD	3.42276
		FGF21	-3.80816			AC006262.5	3.42059
		D8ERTD82E	-3.80589			KIF1A	3.42035
		MEIS2	-3.79923			FRMD5	3.41818
		HIST1H4C	-3.79274			TMEM132E	3.41566
		FOXF1A	-3.7841			HAP1	3.41511
		SNX20	-3.78369			SLC35F1	3.40163
		NOD2	-3.783			SLC10A2	3.40032
		SLC22A17	-3.77345			AC005537.2	3.39918
		TRIOBP	-3.76806			C2CD4A	3.39748
		FZD4	-3.74284			RGS16	3.39742
		PAPSS2	-3.73969			DUSP27	3.39629
		VAX2	-3.73497			SYT16	3.39597
		ABHD14A	-3.7344			SSTR2	3.39173
		SEMA4D	-3.72412			RP11-1038A11.1	3.39116
		GATA3	-3.72312			VSTM5	3.39025
		MOGAT2	-3.7179			SMIM18	3.38751
		ADAM19	-3.71029			RIPPLY3	3.3723
		TTK	-3.70625			ANK2	3.36888
		TNFRSF9	-3.70617			AC005481.5	3.36806
		KLC3	-3.70454			MUC16	3.36577
		AI646023	-3.70393			RP11-673E1.1	3.35888
		DIRAS2	-3.70056			ADAM11	3.35511
		TTC23	-3.68088			ADCY2	3.35426
		CAR13	-3.67707			NOVA2	3.35245
		CXCR7	-3.67206			OLFM1	3.34635
		STAT5A	-3.67127			RP11-964E11.3	3.34591
		IL1A	-3.66975			ANKRD18A	3.34529
		TNFRSF21	-3.66498			PDLIM3	3.34382
		PFKFB3	-3.65903			DDN	3.34358
		AQP3	-3.65557			MYL7	3.34209
		CTF1	-3.62183			MEGF10	3.33859
		CASP7	-3.61613			THSD4-AS1	3.3346
		S100A1	-3.61372			LINC00599	3.333
		ZFP3	-3.61354			USP41	3.33151
		SLC37A2	-3.60791			SVIL-AS1	3.32731
		ASF1B	-3.60704			RP11-368I23.2	3.32611
		1810014F10RIK	-3.59465			TMEM40	3.32478
		RNASE4	-3.5931			ZDHHC22	3.31968
		COPG	-3.58326			CTC-378H22.2	3.31582
		HIST1H2BM	-3.58261			CDK5R1	3.31394
		HDDC2	-3.57177			ASB11	3.31075
		HPDL	-3.56856			DISP2	3.30962
		METTL7B	-3.56815			TEX26	3.30765
		PYROXD2	-3.55807			NECTIN4	3.30449
		SPP1	-3.55647			RP3-512E2.2	3.30421
		E130012A19RIK	-3.55227			JAKMIP1	3.30023
		SLC1A3	-3.54877			RAB39B	3.2996
		LANCL3	-3.54736			VSTM2A-OT1	3.29271
		PTPRF	-3.54566			SIX1	3.29184
		SP8	-3.53908			CTD-3018O17.5	3.29169
		XYLB	-3.52878			RP11-693J15.5	3.2844
		JAK3	-3.52829			LINC01567	3.27896
		RHBDL2	-3.52086			GJD2	3.27805
		1190003J15RIK	-3.51057			ZNF503-AS1	3.2735
		BATF3	-3.50979			LIN28B-AS1	3.26711
		FASTKD5	-3.50945			IP6K3	3.26377
		SAMD14	-3.50697			EGR3	3.26043
		MOSPD3	-3.50597			VAX2	3.26017
		TGIF2	-3.50559			LINC00944	3.25773
		NFATC1	-3.49393			GDF7	3.25144
		WISP2	-3.49333			NELL1	3.24347
		FSD1	-3.48326			GRIN2C	3.24133
		DAAM2	-3.4827			CHMP1B2P	3.23936
		NFKBID	-3.47476			RP11-490G2.2	3.23381
		LPAR2	-3.47422			TBX1	3.23187
		MAP3K5	-3.47154			ENO2	3.23053
		LAMA4	-3.46896			PLA2G3	3.22582
		TMEM176A	-3.46238			AMER2	3.22433
		CD7	-3.46221			SVILP1	3.2238
		HAPLN4	-3.45954			RP11-316I3.1	3.21767
		ZFP647	-3.44494			RP5-963E22.4	3.21625
		KANK3	-3.43466			CRABP1	3.21508
		VANGL2	-3.4295			SLC44A5	3.21393
		IRAK1BP1	-3.42272			ADD2	3.19514
		TIGIT	-3.42171			FMN2	3.19146
		NIPA2	-3.41881			AKR1C2	3.17661
		WHRN	-3.40445			RP11-624M8.1	3.17042
		COL5A3	-3.39299			LINC00987	3.16537
		PTGES	-3.37645			CLSTN2	3.16332
		TNC	-3.37103			TNR	3.16259
		TRIM68	-3.36577			PRPH2	3.16059
		EFCAB4B	-3.36259			SPOCK2	3.15962
		SLC2A3	-3.36158			NEUROG3	3.15918
		GADD45GIP1	-3.35937			MIR137HG	3.15817
		SLC16A13	-3.35727			TMEM257	3.15571
		ASH2L	-3.35063			LHX9	3.15124
		ABCC3	-3.34641			MYOM1	3.14915
		ANK1	-3.34059			RP11-81K2.2	3.14085
		SLURP1	-3.33884			MYH7B	3.13913
		UNC93B1	-3.33599			COX7A1	3.13386
		RAB37	-3.33587			C22orf31	3.13357
		GEM	-3.3328			LINC01198	3.13297
		IMMT	-3.33103			NEUROD2	3.13146
		HP	-3.31988			AC019048.1	3.12927
		FBXO44	-3.31895			SYT14	3.12901
		KNG1	-3.3149			ARHGAP19-SLIT1	3.12665
		H60C	-3.30256			CACNG2	3.12646
		NRGN	-3.29839			RP1-124C6.1	3.12085
		NTN3	-3.29115			RPRM	3.12008
		ARHGEF1	-3.28428			LYPD1	3.11618
		MTFP1	-3.28055			CDHR1	3.11381
		HIST1H3H	-3.27217			GPR158	3.11187
		DDX19B	-3.27084			DPYSL5	3.11143
		RNASEH2A	-3.27037			TUBB4A	3.1112
		HNRNPF	-3.26886			VTCN1	3.10359
		DEPDC7	-3.26532			DYNC1I1	3.1035
		PTPRU	-3.26479			CRYGN	3.10044
		1190002H23RIK	-3.25903			LINC01630	3.09867
		VAMP5	-3.25176			SYN3	3.09735
		AKR1C18	-3.25118			RPLP0P2	3.09715
		MID1	-3.24386			FAM57B	3.0952
		ANGPTL4	-3.24219			SEC1P	3.09475
		GALNT10	-3.24133			ERBB4	3.09466
		CNGB1	-3.23486			ICAM5	3.09351
		UNC5C	-3.22132			AC004471.10	3.0931
		SNTA1	-3.21876			C1GALT1C1L	3.09237
		PION	-3.21523			RP11-98D18.1	3.09152
		6720489N17RIK	-3.21131			MCHR1	3.08938
		REEP6	-3.20674			HOXB8	3.08809
		41520	-3.2018			TMEM169	3.08501
		RAB42-PS	-3.19996			APC2	3.08331
		TGFB1	-3.19953			PCP4	3.08327
		SFRP4	-3.19853			ABLIM3	3.07956
		MYZAP	-3.19834			TMEM132B	3.07949
		KCNA4	-3.19803			KLC3	3.07654
		DLC1	-3.18825			BHLHE22	3.07634
		ITSN2	-3.18465			ARHGAP36	3.0751
		ANKRD34A	-3.16813			ZNF528	3.07448
		B3GALTL	-3.16421			SLC22A11	3.07357
		ITGB7	-3.16289			CELSR2	3.069
		TEAD2	-3.15991			RP11-392A14.9	3.06799
		IER2	-3.15285			CLEC18C	3.0678
		RFFL	-3.14845			CPNE6	3.0658
		EFNA1	-3.1429			DLL3	3.05913
		MTHFR	-3.13995			TFAP2B	3.05767
		HIST2H3B	-3.12922			ULBP2	3.05496
		TUBB3	-3.1266			SYT3	3.0545
		HIST1H1A	-3.12591			ACTN3	3.0519
		SSH3	-3.12162			TUBB3	3.05132
		GLIS1	-3.11998			PCDHGA7	3.05001
		STC1	-3.11273			MKRN3-AS1	3.04913
		NR4A2	-3.10639			CDH22	3.0475
		CD276	-3.0971			AMBN	3.04683
		CDSN	-3.08658			MYLK3	3.04357
		PICALM	-3.07644			PNLIPRP3	3.04041
		TMSB15L	-3.06072			TCF23	3.04028
		MMP17	-3.05841			PRKG1-AS1	3.03913
		EXOSC6	-3.05519			RP11-159K7.2	3.03856
		ZKSCAN17	-3.05258			RP4-614C10.2	3.03767
		HIST1H2AK	-3.05171			SYBU	3.03473
		2610528A11RIK	-3.04788			KCNJ4	3.0329
		HOXA4	-3.0413			CNGA3	3.02897
		DCTPP1	-3.03964			AC079586.1	3.02752
		DMRTA2	-3.03801			RAB6B	3.02752
		DFNA5	-3.02701			CTD-2636A23.2	3.0272
		HOMER1	-3.02372			RP11-92G12.3	3.02707
		LGI2	-3.02337			C22orf42	3.02621
		SLC25A19	-3.01734			UTS2B	3.02535
		CXCL16	-3.01647			RP11-357H14.17	3.02476
		FHL1	-3.01335			CDH4	3.02364
		ZFP503	-3.00873			C2orf71	3.02026
		IL6	-3.00757			RUNDC3B	3.01873
		RHOV	-3.00219			RPS6KL1	3.01793
		GUCA1A	-3.00097			FRMD1	3.01552
		APOBEC1	-2.99807			RND2	3.01352
		KLK10	-2.99234			TCEAL6	3.01315
		AS3MT	-2.99208			RP5-1119A7.17	3.01208
		LOX	-2.98395			NYAP2	3.01165
		ENOPH1	-2.98236			KCNH6	3.01141
		CYP26B1	-2.97875			GDAP1L1	3.00986
		FARSA	-2.97422			FBXL16	3.00975
		MINA	-2.97276			RP11-481J2.2	3.00916
		DBNDD2	-2.9709			RUNDC3A	3.00909
		DISP1	-2.96965			DCX	3.00831
		ABI3	-2.96774			ZNF365	3.00786
		HIST1H3A	-2.96678			RP11-436D23.1	3.00515
		BC068157	-2.95953			CACNA1B	3.00444
		ANO1	-2.95872			CNGB3	3.00207
		MAPK8IP3	-2.95286			RP4-794I6.4	3.00102
		NACC2	-2.95019			SNTG1	3.00083
		SH2B2	-2.9477			LYPD5	2.99943
		C77080	-2.94328			AQP2	2.99537
		D330028D13RIK	-2.93764			OLIG3	2.99233
		PHOSPHO1	-2.93437			KLHDC8A	2.98705
		H2-M3	-2.929			LHFPL4	2.98634
		SLC7A3	-2.92897			SLC17A8	2.98274
		LDLRAD3	-2.91516			LCNL1	2.9802
		CRIP1	-2.91242			BAIAP3	2.97843
		WDR54	-2.90957			LINC00648	2.97451
		PDP2	-2.90466			CTB-139P11.2	2.97277
		SPEG	-2.90428			RP11-491F9.1	2.97158
		SKA1	-2.90325			GRM6	2.97049
		CDC42EP2	-2.89901			ZCCHC12	2.96854
		TRIB2	-2.89782			SLC6A17	2.96681
		GATAD2A	-2.89767			RP11-348J24.2	2.9589
		4931428F04RIK	-2.89669			PMP2	2.95743
		4930583H14RIK	-2.88703			AP3B2	2.95487
		RAB11FIP1	-2.88545			TUSC5	2.95269
		TRIM12C	-2.88462			BTBD11	2.94947
		POLR3E	-2.88026			RN7SL431P	2.94787
		HIST1H2AG	-2.88007			RANBP3L	2.94776
		HIST1H3I	-2.87992			SLC4A10	2.94637
		GSTT1	-2.87986			CPNE4	2.94625
		TCF12	-2.87664			CDKL2	2.94121
		AK4	-2.87639			RP11-1016B18.1	2.94096
		RNF122	-2.8762			AC140912.1	2.94063
		CNP	-2.87213			NRXN3	2.93585
		ATF3	-2.86816			CDK5R2	2.93558
		NUP93	-2.86342			RIT2	2.93199
		FIGNL1	-2.85426			BNIP3P9	2.93178
		HIST4H4	-2.85356			KRT17	2.9312
		EMILIN2	-2.85145			GJB5	2.92396
		GM8909	-2.8481			CNTNAP5	2.92332
		GPR155	-2.84338			RP11-528M18.2	2.92098
		ANGPT1	-2.84273			MAST1	2.91902
		PXMP3	-2.83946			G6PC	2.91901
		SRA1	-2.83943			CSRP1	2.91515
		2610002D18RIK	-2.82981			CELF3	2.91447
		DNAJB11	-2.82952			PAPPA2	2.91442
		SLC6A2	-2.82506			ULBP1	2.9144
		XLR	-2.82402			RP11-369K16.1	2.91407
		GOLGA7	-2.82378			ARX	2.9131
		DTD1	-2.81939			C2orf91	2.91251
		4833442J19RIK	-2.81776			DISP3	2.91238
		TRAF1	-2.80853			ANKRD45	2.91064
		MYADM	-2.8077			RP11-485F13.1	2.90948
		PRMT7	-2.80483			RTN4RL2	2.90852
		BC125332	-2.80218			RP11-308B5.2	2.90832
		2700029M09RIK	-2.79942			PHF21B	2.90577
		CCDC88C	-2.79312			FAM228A	2.90561
		EGFR	-2.78776			DNAJA4	2.90453
		ARL11	-2.78366			C6orf118	2.90219
		TEKT2	-2.78365			RP11-364B14.3	2.90194
		JAG1	-2.78353			RP1-40E16.9	2.90067
		TAL1	-2.78303			GAD1	2.89292
		MAP2K6	-2.78182			NDRG4	2.89242
		P4HA2	-2.77959			DCLK1	2.89158
		CDC42BPG	-2.77758			ANO3	2.89089
		POLR3G	-2.77651			BCAN	2.89061
		OLA1	-2.77371			TTYH1	2.89026
		ACSF2	-2.77046			CHRNB2	2.88948
		HLTF	-2.77021			RBFOX1	2.88926
		ARHGEF10L	-2.77019			KCNA2	2.88863
		AXIN2	-2.76922			FITM1	2.88746
		PDIK1L	-2.76604			WDR72	2.88725
		GCNT2	-2.76474			RP11-20I23.8	2.88208
		EFHD1	-2.757			RAB3A	2.88047
		6030429G01RIK	-2.75376			IRX1	2.88041
		NASP	-2.75374			CH17-472G23.1	2.87856
		H2-Q8	-2.75151			LINC00880	2.87856
		BUB1	-2.75123			WSCD2	2.87511
		SNED1	-2.74887			CHL1	2.87467
		DNA2	-2.7472			TMEFF2	2.87451
		ZFP941	-2.74466			TUSC1	2.87353
		EIF5A	-2.7396			PLA1A	2.87295
		EML4	-2.73627			FAM19A1	2.87257
		ATOH8	-2.72628			KIAA0408	2.87182
		TBRG4	-2.72267			SYP	2.87172
		TGM2	-2.72189			SLC12A1	2.87169
		POLR1E	-2.71868			LINC00928	2.87077
		SRM	-2.7186			RP11-1018N14.5	2.86977
		MEN1	-2.71614			GAD2	2.86903
		HTRA3	-2.71071			OTUD7A	2.86824
		PLCB1	-2.7028			RP5-1096D14.6	2.86524
		STEAP2	-2.70252			ZIC4	2.86516
		GNA14	-2.69438			GRM5	2.86375
		RECQL	-2.69305			SNRPGP4	2.86252
		TRPM6	-2.68671			ABCA3	2.86123
		TMEM98	-2.68453			MGAT5B	2.86092
		SMARCA5	-2.68194			AP000797.4	2.8601
		JUNB	-2.67603			PAK5	2.85932
		41519	-2.67602			GRIN2A	2.85917
		NDRG1	-2.67596			HLA-K	2.85854
		SEC14L1	-2.67036			RP11-374A4.1	2.85761
		H2-Q1	-2.67004			BIRC7	2.85052
		CEBPA	-2.66889			CTD-2561B21.11	2.85005
		UNC13A	-2.66547			AC069277.2	2.84857
		PLCE1	-2.66315			PHYHIP	2.84772
		0610010K14RIK	-2.63791			TMC2	2.84681
		DGAT2	-2.6374			UAP1L1	2.84558
		BC017643	-2.63687			LINC00533	2.8446
		INTS10	-2.63619			RP5-887A10.1	2.83987
		LRRC59	-2.63559			SYNGR3	2.83635
		GEMIN5	-2.63394			NKX6-1	2.83246
		MRPL1	-2.63166			CPEB1	2.83204
		ATPAF1	-2.62772			CEND1	2.82942
		CBR3	-2.61957			SLC36A2	2.82812
		1810029B16RIK	-2.6146			NRCAM	2.82116
		FYTTD1	-2.61364			CAMKV	2.81735
		SLC6A4	-2.61163			SLCO5A1	2.81701
		CHD1L	-2.61034			TRIM67	2.81671
		TBC1D4	-2.60882			PCDHGB3	2.81588
		IKZF2	-2.60425			CHST8	2.81517
		DNAJC22	-2.6031			ENO3	2.81352
		CELA1	-2.59914			CTD-2281M20.1	2.81248
		H60B	-2.58855			MAP1B	2.81183
		DDX39	-2.58515			RP11-728F11.3	2.81134
		ABCE1	-2.58338			LINC00957	2.81061
		SPRR1A	-2.57827			LRRC39	2.80966
		WFDC3	-2.57818			WBSCR17	2.80873
		RAB3B	-2.57666			HRH3	2.80821
		AGPHD1	-2.57652			PLA2G16	2.80657
		HS6ST2	-2.57285			PTH2R	2.806
		ETS1	-2.57113			HCN4	2.80557
		SLC7A6	-2.5711			MYL10	2.80408
		EEFSEC	-2.56592			GPR83	2.7993
		ZBTB7C	-2.56417			MDGA1	2.79749
		6330403K07RIK	-2.56119			PAK3	2.79726
		TEAD4	-2.5608			ZNF556	2.7972
		RASIP1	-2.55432			RGS9BP	2.79188
		PTGR1	-2.55387			RP11-281O15.4	2.78891
		ENAH	-2.5524			WDR87	2.78256
		SLC29A2	-2.55152			LGI3	2.78181
		D0H4S114	-2.54775			SHC3	2.77966
		BTG3	-2.54724			FGF20	2.77518
		SHMT1	-2.54635			MED12L	2.77457
		STXBP2	-2.54576			RP11-613D13.8	2.76846
		TYW3	-2.54313			CELF4	2.76707
		ANKRD29	-2.54299			HMX2	2.76556
		LRRC8E	-2.54243			RP11-12L8.1	2.7655
		SRGAP3	-2.54032			AC006372.4	2.76268
		KLK8	-2.53986			ITLN1	2.75853
		HES1	-2.53975			CPLX2	2.75825
		H2AFY	-2.53863			HAO2	2.75802
		PAPD5	-2.53309			MMRN1	2.75786
		PSTPIP1	-2.53191			2022-09-03	2.75758
		DCTN3	-2.53051			CCDC160	2.75654
		ADAMTS9	-2.52573			KCNS2	2.75105
		FAM105A	-2.52536			UGT3A1	2.74675
		MKL2	-2.52367			HBBP1	2.74563
		CCDC125	-2.52019			MPZ	2.74433
		RAD54L	-2.51809			TPRG1LP1	2.74332
		KDELR3	-2.51631			FAM131B	2.74296
		RRP1B	-2.51448			HES7	2.74212
		CCL17	-2.5118			SPTB	2.74146
		TRNAU1AP	-2.51139			ONECUT3	2.73981
		E2F2	-2.51139			STMN2	2.73907
		MGST2	-2.51063			FAM9B	2.7374
		MOCS2	-2.51045			CADM3-AS1	2.73459
		MANBA	-2.50732			HTR1D	2.73437
		THBS1	-2.50566			ADGRV1	2.73302
		KCNJ4	-2.50527			EMX2	2.73198
		MAVS	-2.50407			L1CAM	2.72793
		ZFP930	-2.50181			SRL	2.72512
		GM4636	-2.49835			RP11-475I24.3	2.71651
		TUBB2B	-2.49706			LA16c-380H5.3	2.7144
		RAPGEF6	-2.49693			P2RX7	2.71217
		CNOT1	-2.49498			RP4-813D12.3	2.71168
		AR	-2.49124			GPRIN1	2.70893
		CHST7	-2.49084			DRC1	2.7068
		LPHN1	-2.48479			SLITRK2	2.70656
		PHF19	-2.48477			KRT86	2.70563
		NT5C3	-2.48351			RP11-508N22.9	2.70441
		TACC2	-2.48307			MIR218-2	2.70419
		NAF1	-2.47619			RP11-381P6.1	2.70143
		GGCT	-2.4759			CDH20	2.70035
		CCND3	-2.47233			LRTM2	2.70019
		HIST1H4B	-2.47081			RP11-499O7.7	2.69986
		1700092M07RIK	-2.46717			LINC00488	2.69849
		HIST1H2AI	-2.46675			CFAP61	2.69514
		HIST1H2AN	-2.46675			TMOD1	2.69406
		NMRAL1	-2.46556			NTRK2	2.69267
		SBK1	-2.46492			FAM153C	2.69155
		HIST1H1B	-2.46328			AC002456.2	2.68862
		RAMP2	-2.46255			LRRIQ3	2.6885
		P2RY2	-2.46123			MSC	2.68722
		TSKU	-2.45812			PGM2L1	2.68372
		RAD17	-2.45341			TNFSF9	2.68351
		DCAF15	-2.44985			AP000230.1	2.67959
		ADA	-2.4473			LRRN1	2.67885
		B3GALNT1	-2.44152			UTS2R	2.67868
		DHCR24	-2.4406			CACNG1	2.67836
		ZIC2	-2.44001			GPR142	2.6756
		ALDH18A1	-2.43996			VIP	2.67418
		HDAC7	-2.4393			RP11-8L2.1	2.67403
		MYBL2	-2.43859			RP11-446H18.1	2.67321
		CDIPT	-2.43258			CDH19	2.66785
		LHPP	-2.43009			JSRP1	2.66659
		SOX9	-2.42743			LINC00882	2.66468
		CXXC5	-2.42661			MICB	2.66396
		HEATR3	-2.42583			PSD2	2.66281
		E130303B06RIK	-2.42226			TAC1	2.66156
		ADAMTSL3	-2.42166			PAX5	2.65907
		IVNS1ABP	-2.4209			AMER3	2.65824
		SIPA1	-2.42028			PGA5	2.65563
		SC4MOL	-2.41806			TUBB2B	2.65469
		TMEFF1	-2.41281			FMN1	2.65419
		PRDM6	-2.41117			DUSP4	2.6518
		SLC22A21	-2.4089			LHX2	2.65178
		1110031I02RIK	-2.40537			SLC8A2	2.65029
		PNPO	-2.40401			RP11-211N8.2	2.65022
		MLX	-2.40341			BSN	2.64995
		AGAP3	-2.4025			RP11-377G16.2	2.64955
		LDHA	-2.40057			ADGRA1-AS1	2.64874
		NAT2	-2.39584			PEG13	2.64869
		TMEM38B	-2.39458			CDO1	2.64723
		RPS13	-2.3903			SLC5A5	2.64663
		DUSP23	-2.38778			SNAP91	2.64655
		SUMF2	-2.38485			TSPAN33	2.64403
		OGDH	-2.38187			RP11-713C5.1	2.64269
		BRSK1	-2.38033			MB21D1	2.6424
		SRSF7	-2.37968			MRPL37P1	2.64197
		ACP1	-2.37097			RP11-446H18.6	2.64165
		FANCB	-2.37007			KB-1517D11.4	2.64124
		TFRC	-2.36873			FGF7P6	2.64078
		NT5DC2	-2.36484			ELMOD1	2.63464
		ZIK1	-2.35885			DLX6	2.6334
		E330016A19RIK	-2.35728			BHLHE41	2.63277
		LACTB	-2.35392			NTN5	2.63158
		GFOD2	-2.35369			DUSP13	2.63154
		CIZ1	-2.34685			TBX15	2.63092
		PAWR	-2.34657			ACSL6	2.62748
		ANG	-2.34268			RP11-665C16.6	2.623
		EIF2C1	-2.3425			CDH6	2.62196
		RCC1	-2.34194			PNMA2	2.61875
		DUSP14	-2.34177			RP11-71N10.1	2.61841
		41523	-2.34151			PDE1C	2.61813
		COX10	-2.34093			NETO1	2.61767
		ZFP703	-2.33949			SYNDIG1L	2.61498
		CLEC3B	-2.33676			SIM2	2.61497
		LYAR	-2.33401			CH17-296N19.1	2.60929
		BCAT1	-2.33375			NECAB2	2.60739
		TMEM97	-2.3319			TCAM1P	2.60454
		TJP2	-2.33174			AC091878.1	2.6045
		PPHLN1	-2.33142			POU3F4	2.60307
		E2F4	-2.32618			RP11-396M11.1	2.603
		UNG	-2.32137			SUSD2	2.6022
		1500001M20RIK	-2.3211			MGAT4C	2.5983
		FTSJD1	-2.32093			ZNF454	2.59793
		TPX2	-2.31919			RP11-554D15.1	2.59767
		BCAR1	-2.31811			AC010975.1	2.59715
		SERPINH1	-2.31788			ZFHX2	2.5953
		GRWD1	-2.31584			RP11-95G17.2	2.59393
		NFU1	-2.31246			ABCA8	2.59164
		DEF6	-2.30937			RIMS3	2.59123
		CKLF	-2.30818			CTD-2126E3.4	2.59048
		NACC1	-2.30629			ALDOB	2.58869
		RBPMS2	-2.30588			RP11-453M23.1	2.58701
		B230120H23RIK	-2.30493			GPR137C	2.58497
		XRCC6BP1	-2.29912			PIFO	2.58495
		SHROOM3	-2.29866			CACNG4	2.58494
		GMIP	-2.29663			GPM6A	2.58463
		DDX19A	-2.29619			KIAA1257	2.58434
		TPM3	-2.29524			NDUFA4L2	2.58229
		PHLDB2	-2.29377			LINC01353	2.57783
		KIF26B	-2.29265			CRMP1	2.57428
		SGK1	-2.29033			BRSK2	2.57421
		PIR	-2.28996			THSD7B	2.5738
		CCNC	-2.28972			TRHR	2.5722
		MDM1	-2.28919			KRTAP5-AS1	2.57112
		USPL1	-2.28601			YWHAZP5	2.56962
		1190007F08RIK	-2.28206			TRIM9	2.56827
		DHRS13	-2.28178			NXPH4	2.56771
		DCUN1D2	-2.28098			EGR1	2.56697
		PAQR7	-2.28087			RP11-261N11.8	2.56488
		CDKN2A	-2.27947			FXYD7	2.56235
		ROR1	-2.2783			CDKN1A	2.56069
		DTX2	-2.27416			PALMD	2.5587
		NOL9	-2.27377			RP1-257C22.2	2.55785
		GRIN2D	-2.27372			LDB3	2.55766
		TYW1	-2.26851			NKX6-2	2.55743
		ENO3	-2.26837			AC009228.1	2.55701
		ECT2	-2.26784			AVPR1A	2.55579
		KLHL2	-2.26492			FABP3	2.55573
		HIST2H4	-2.26204			AP000697.6	2.55351
		MADD	-2.26004			APOD	2.55221
		SUZ12	-2.25809			RP4-665J23.2	2.55163
		GALK1	-2.25774			ACP5	2.54907
		FOXS1	-2.25747			2022-03-04	2.54473
		SCX	-2.25441			GABRQ	2.54415
		CDR2	-2.25248			IRS3P	2.5425
		CCM2	-2.2515			FAM69C	2.54116
		FAM117A	-2.25144			C3orf20	2.53892
		EXOSC3	-2.24909			TMEM163	2.53809
		SAA3	-2.24695			SLITRK1	2.53785
		KNG2	-2.24688			FOXJ1	2.53735
		MAP3K6	-2.2441			MIR9-3HG	2.53694
		THAP11	-2.24135			TTBK1	2.53588
		EXOG	-2.24061			TUBB2A	2.5323
		IRAK3	-2.23496			TECRL	2.5308
		NFIL3	-2.23367			HEY2	2.52724
		SSBP4	-2.23213			RNU4-89P	2.52651
		ENDOG	-2.23206			CADPS	2.52534
		RAB27A	-2.22156			ASCL1	2.52507
		RFWD3	-2.22151			HLA-F-AS1	2.52378
		DTYMK	-2.21822			SPSB4	2.52317
		IL12RB1	-2.21805			ACADL	2.52131
		TMSB15B1	-2.21632			USP6	2.52091
		PGPEP1	-2.21593			REEP2	2.52085
		PAK3	-2.20903			RP11-114H23.1	2.52057
		9630033F20RIK	-2.20758			ZNF880	2.51996
		VGF	-2.20755			HOXB-AS4	2.51716
		NOTCH1	-2.20621			RP11-748H22.1	2.51626
		HIST1H2BK	-2.2041			RPS27P25	2.51599
		HIST1H2BN	-2.2041			RP13-507P19.2	2.51512
		MAP3K1	-2.20126			RP11-266O8.1	2.51496
		IQCF5	-2.20115			RP11-436K8.1	2.51398
		NAPSA	-2.1987			ENPP3	2.51359
		SLC10A6	-2.19839			MOXD1	2.5134
		PEX3	-2.19759			PLEKHD1	2.51299
		GTF3C4	-2.19597			RP11-18B16.2	2.51241
		CACNB1	-2.19384			BMS1P16	2.51121
		CCNE2	-2.1922			THRA1/BTR	2.50705
		CCDC101	-2.19213			LINC01338	2.5048
		CLEC11A	-2.19121			MAPK8IP1	2.50311
		AK2	-2.18755			ZNF474	2.50217
		GALE	-2.18449			EYA2	2.49973
		RBMXL1	-2.1779			MYH6	2.49939
		HAUS8	-2.17738			RP11-673E1.3	2.49814
		PDSS1	-2.17486			MYO5A	2.49691
		MFSD7C	-2.17389			NPTX1	2.49274
		BYSL	-2.17127			TPPP	2.49253
		RBFOX2	-2.16961			CCER2	2.4895
		MCM5	-2.16656			MYBPC2	2.48939
		ELAC2	-2.16602			MAPK8IP2	2.48773
		SNRNP40	-2.16543			ANKRD20A2	2.48743
		DUSP9	-2.1652			RP11-317P15.4	2.48633
		OPHN1	-2.16514			AC018647.3	2.48486
		1300010F03RIK	-2.16327			AK5	2.48477
		DRAM2	-2.16208			TNNT3	2.48345
		FOXO6	-2.16175			UCHL1	2.48291
		CBFB	-2.15946			RP11-74E22.8	2.48224
		CIAPIN1	-2.15292			CLCN4	2.48142
		MPG	-2.15096			GPX3	2.48043
		MARS	-2.14738			PPP4R4	2.48039
		4833439L19RIK	-2.1456			CTD-2083E4.6	2.47995
		DIXDC1	-2.14274			LRRC3C	2.47952
		EIF2B3	-2.14073			CASS4	2.47439
		BCAR3	-2.14057			PCSK1	2.47163
		DNMT3B	-2.14019			PCDHGA1	2.46948
		VAC14	-2.1394			SKAP1	2.46936
		ARL2BP	-2.13825			NDST4	2.46497
		OTUD6B	-2.13767			ABCA12	2.46496
		PHLDA1	-2.13603			GOLGA6A	2.46334
		HTATSF1	-2.13598			AF165138.7	2.46205
		IFRD2	-2.13408			LRRC2	2.45807
		ZFP516	-2.12414			PCDHGA8	2.45592
		CCDC90B	-2.12259			CELSR3	2.45392
		SS18	-2.12221			IL17B	2.4538
		RRP12	-2.12189			OSBPL6	2.45357
		SERPINE1	-2.11929			DGCR10	2.45258
		CENPT	-2.1174			RP11-364P22.1	2.45243
		PUS7L	-2.11093			UTS2	2.45167
		GDPD2	-2.10996			PDE4C	2.44956
		BLM	-2.10537			CDK15	2.4484
		KDR	-2.10489			ZXDA	2.44662
		UBE2M	-2.10252			SNAP25	2.44428
		UCHL5	-2.10131			CCDC81	2.44076
		ECSIT	-2.10028			DUSP8	2.43967
		TUFM	-2.09845			ADGB	2.43871
		GOLT1B	-2.09685			MYOZ1	2.43861
		BCOR	-2.09597			POU4F2	2.43824
		IL4RA	-2.09506			MCFD2P1	2.43823
		TBL2	-2.0941			CYP1B1	2.43785
		HOXA3	-2.09372			FGF19	2.43686
		TSNAX	-2.09288			HOXC10	2.43651
		RPL26	-2.0917			KCNK9	2.43616
		FAM82A1	-2.09159			CTD-3006G17.2	2.43361
		CSF1R	-2.09118			AP000997.2	2.43055
		SLC7A11	-2.09062			BBOX1	2.43029
		ORC1	-2.0906			TINCR	2.4275
		HMGN5	-2.09004			RP11-119H12.4	2.4275
		TAF13	-2.08888			SLC1A6	2.42731
		AGT	-2.08602			SYT13	2.42701
		GYPC	-2.08567			C1orf158	2.42687
		CCNE1	-2.08492			HSPA4L	2.42516
		2010002N04RIK	-2.08184			ACSM4	2.42504
		DSCC1	-2.0798			RP11-585P4.6	2.42312
		CDC6	-2.07962			FAM131C	2.42259
		CAMKK2	-2.07505			HCN1	2.42176
		PDXDC1	-2.07495			GADD45G	2.42167
		SYT3	-2.07011			CA14	2.41985
		CYP51	-2.06756			SALL3	2.41944
		TPPP3	-2.0653			RP11-121E16.1	2.41829
		DEPTOR	-2.0644			CTB-113P19.4	2.41808
		PRKD2	-2.06353			THEMIS	2.41658
		DNAJB1	-2.05889			AC079305.11	2.415
		C230052I12RIK	-2.0584			SLC4A8	2.41103
		TARDBP	-2.05739			MURC	2.40935
		OGFOD1	-2.05592			FZD9	2.40875
		HIST1H4F	-2.05577			HRC	2.40529
		HIST1H4J	-2.05577			TTC9B	2.40424
		ZFP69	-2.05431			CABP2	2.40355
		PHF8	-2.05395			KCNJ12	2.40106
		FAM160A2	-2.05347			RP4-660H19.1	2.40039
		AAK1	-2.05215			PCDH15	2.40036
		1700040I03RIK	-2.05166			2022-09-04	2.39876
		RAD23A	-2.0505			RN7SKP57	2.39774
		ATP13A1	-2.05046			FAM153A	2.39485
		HIST1H4I	-2.04921			RP11-96K19.4	2.39148
		ITPKA	-2.0465			ADAM21	2.39144
		IMPDH1	-2.04401			ABCB11	2.38897
		DGKH	-2.04216			EBF1	2.38583
		HIPK2	-2.0418			LPL	2.38507
		CAPRIN2	-2.04066			RP11-98D18.9	2.38243
		BRCA2	-2.04033			PNOC	2.38223
		NOC2L	-2.04004			CACNA1E	2.38208
		GCDH	-2.0396			LRRC4	2.38166
		ZSWIM4	-2.03854			CLDN9	2.3813
		EZR	-2.03651			PCSK1N	2.37814
		PALM	-2.03551			CD69	2.37756
		RCAN1	-2.03392			ZFPM2-AS1	2.37669
		NEK6	-2.03372			ECEL1	2.37537
		FNDC4	-2.03259			POU2F2	2.37487
		OTX1	-2.03132			RP11-145P16.2	2.37193
		SLC16A2	-2.0309			MANEAL	2.3709
		DGUOK	-2.0306			MORN5	2.3691
		LINS	-2.02801			DIRAS1	2.36546
		PROS1	-2.02551			CTC-535M15.2	2.36442
		NHP2	-2.02473			WNT10B	2.36442
		ATXN7L2	-2.02458			RP11-294N21.3	2.36368
		CDCA7	-2.02404			RP11-46H11.3	2.36327
		QSOX1	-2.02243			DMRT2	2.36166
		CDC42SE1	-2.02078			CHRNA6	2.36143
		PUM1	-2.0187			RTN4RL1	2.36058
		NDUFAF4	-2.01829			PCDHGB4	2.36036
		SHKBP1	-2.01807			ZNF502	2.36027
		CDH17	-2.01756			LRP1B	2.35993
		ASPH	-2.01482			MIR196A1	2.35878
		MCM2	-2.01371			ARL4C	2.35775
		CDK18	-2.01278			RP4-570O12.3	2.35741
		2310036O22RIK	-2.01239			TMEM38A	2.35693
		D1ERTD622E	-2.01141			CTC-441N14.2	2.35628
		HOXA7	-2.01127			RERGL	2.35577
		FOXP1	-2.00979			ILDR2	2.35551
		CCDC134	-2.00965			PTPRR	2.35511
		GLO1	-2.00901			CABS1	2.35371
		RELT	-2.00632			SPATA31E1	2.35232
		ANKRD40	-2.00534			NUPR1	2.34971
		LPCAT3	-2.00413			ASIC4	2.34706
		CXCL1	-2.00246			RPS7P12	2.34645
		FBXO2	-2.00153			LINC01114	2.34233
		TMEM144	-2.0011			RP11-399C16.3	2.34166
		PRKACA	-1.99983			ABAT	2.34021
		EXO1	-1.99958			ANKRD65	2.33995
		ACER3	-1.99761			RRAD	2.33963
		ZFP961	-1.99739			RHOXF1-AS1	2.33887
		ORC6	-1.99528			RP11-575F12.3	2.33877
		DPH2	-1.99275			LINC00622	2.33602
		MUM1L1	-1.9922			ADRA1A	2.33496
		ARMC6	-1.99072			SLC22A16	2.33477
		2210021J22RIK	-1.98614			TCERG1L	2.33458
		SHCBP1	-1.98455			GRIN2B	2.33415
		ARHGAP17	-1.98221			FAM212B	2.33169
		ITSN1	-1.98115			SEC14L6	2.33058
		LCLAT1	-1.98075			LANCL3	2.32918
		CREB1	-1.97822			DTNA	2.328
		VMN1R43	-1.97673			FAM49A	2.32787
		VEGFA	-1.97591			RP3-395M20.12	2.32751
		CTPS	-1.97515			RP11-96L14.8	2.32689
		RNASET2B	-1.97395			SHD	2.32662
		MELK	-1.97333			STPG2	2.32609
		PRDX2	-1.97276			GS1-72M22.1	2.32495
		PXMP2	-1.97244			JAKMIP2	2.32495
		TPM1	-1.97065			HDAC9	2.32453
		WNK4	-1.96835			RP11-362F19.1	2.32396
		RPUSD3	-1.96799			DUTP1	2.3195
		NAE1	-1.96674			AC007204.2	2.31679
		NANS	-1.9637			ARSF	2.3165
		SLC25A35	-1.95903			POU1F1	2.31566
		CDC20	-1.95848			RP11-139H14.5	2.31365
		UHRF1	-1.958			TOX2	2.31247
		NCBP1	-1.95559			TMED10P2	2.31231
		ID3	-1.95277			AC021188.4	2.31103
		EFHD2	-1.9525			FAM65B	2.30926
		LIG1	-1.95217			STC2	2.30873
		TECR	-1.95074			S100A6	2.30838
		TMEM48	-1.95017			NAPB	2.3074
		DIP2B	-1.94863			TRPM3	2.30559
		MED8	-1.94699			GPR61	2.30557
		TMEM161B	-1.94483			STK4-AS1	2.30499
		HTRA1	-1.9441			EMX2OS	2.30385
		MT1	-1.94385			RP5-844F9.1	2.30314
		PTGS1	-1.94377			VGLL1	2.30176
		LPHN2	-1.94282			RP11-594N15.3	2.30081
		ZFP939	-1.9426			DACH1	2.30034
		LEPREL1	-1.94215			CFC1	2.30025
		TLE1	-1.94093			CTC-525D6.1	2.2973
		SUV39H2	-1.94071			RP11-431N15.2	2.29729
		PRRX2	-1.93937			SH2D5	2.29618
		ORC4	-1.93884			IL13RA2	2.29578
		ENO1	-1.93826			TUBA1A	2.29419
		PIAS3	-1.938			RP11-284N8.3	2.29418
		EZH2	-1.93784			RP11-545D22.1	2.28856
		ELOVL1	-1.9377			RP11-549J18.1	2.28748
		AIFM2	-1.93758			GUCY1B2	2.28718
		OLFML2B	-1.93633			ARC	2.28667
		KCNAB3	-1.93524			GRM7-AS3	2.2861
		SLC16A1	-1.93502			FAT2	2.2852
		RCC2	-1.93286			RBFOX3	2.28306
		ELOVL7	-1.93269			CACNG7	2.28198
		PMS2	-1.93219			NKX2-2	2.28136
		FAM110C	-1.93019			CTD-2377D24.6	2.28049
		ANUBL1	-1.92861			CTD-2561B21.10	2.27879
		P4HB	-1.92783			STXBP1	2.27842
		PIGW	-1.92709			PCDHGA3	2.27697
		CBX2	-1.92656			CUX2	2.27629
		FAM149B	-1.92653			AGBL4	2.27558
		UPP1	-1.92629			FNDC9	2.27475
		FOS	-1.92622			SNX31	2.27385
		YEATS2	-1.92493			MFSD2A	2.27312
		5430407P10RIK	-1.92488			UNC79	2.27233
		KDM2B	-1.92421			GABBR2	2.27005
		CCL3	-1.92223			NKAIN3	2.26874
		USP38	-1.92182			FAM171B	2.26854
		SLCO1A6	-1.92069			ZFP3	2.26795
		CSDA	-1.92068			AC005609.16	2.26769
		GFRA2	-1.9206			TMEM74	2.26768
		TMOD1	-1.92047			RP11-403I13.5	2.26685
		NOP2	-1.91944			RP1-153G14.4	2.2668
		ZDHHC21	-1.91881			RP11-141C7.5	2.26627
		TGFB2	-1.91721			WISP2	2.26619
		TCOF1	-1.91683			RP11-290O12.2	2.26396
		RAB30	-1.91623			ZNF229	2.26118
		DLK2	-1.91605			KLHL1	2.2596
		PLK1	-1.91458			TMOD2	2.25714
		NFE2L1	-1.91416			FAM46B	2.25678
		JMJD6	-1.9112			TACSTD2	2.25585
		CASP8AP2	-1.91062			LANCL1-AS1	2.25478
		ABCF2	-1.90941			LINC01293	2.2541
		SKP2	-1.90857			RP13-514E23.1	2.2531
		SLC7A6OS	-1.90505			SYT1	2.25198
		USP13	-1.90359			PHYHIPL	2.25037
		DIS3L2	-1.90265			SNRPCP16	2.25001
		ASNA1	-1.90106			B3GAT2	2.24977
		PPM1M	-1.89991			C18orf8	2.24787
		CCDC45	-1.89916			HSF4	2.24503
		WIBG	-1.89859			HOXD3	2.24468
		BUB1B	-1.89742			RP11-115H18.1	2.24465
		CDC42EP1	-1.89631			RP11-885L14.1	2.24267
		BNIP3	-1.89574			TUBA4A	2.24259
		EBNA1BP2	-1.89421			SYT12	2.24253
		RFC3	-1.89265			DLGAP3	2.24216
		ATP5G1	-1.89248			TTLL7	2.24106
		SETDB1	-1.89156			RNF219-AS1	2.24062
		PSMD4	-1.89151			INSC	2.23943
		TMEM20	-1.8909			MAP6D1	2.23848
		ELMO3	-1.89033			RP11-849I19.1	2.23695
		MLKL	-1.88717			CCDC158	2.23455
		GPR126	-1.88706			JAM2	2.23439
		TNPO2	-1.8864			CACNA1A	2.23332
		ZFP418	-1.88603			RP11-149I23.3	2.23284
		ABCA5	-1.88027			MMP24	2.23175
		TMEM201	-1.87968			PCDHGA2	2.23136
		EPB4.1	-1.879			SCUBE2	2.22987
		USP12	-1.87826			MIR133A1HG	2.22959
		PSMB8	-1.877			RP4-597N16.4	2.22868
		LIPT2	-1.87699			TPBGL	2.22861
		2810417H13RIK	-1.8769			PARD6A	2.22846
		FAM169A	-1.87675			DACH2	2.22691
		ACOT5	-1.87674			GPC2	2.22665
		ERDR1	-1.87426			TSGA13	2.22599
		SERBP1	-1.87055			RUNDC3A-AS1	2.22581
		TUBG1	-1.86931			CARMIL3	2.22391
		QPCTL	-1.86589			LINC01090	2.22364
		FZD3	-1.86564			C8orf34	2.22354
		CD302	-1.86528			RP4-564M11.2	2.2231
		NT5E	-1.86488			CUBN	2.22229
		MSI1	-1.8633			RP5-928E24.2	2.2216
		NOC4L	-1.86099			OPRD1	2.22154
		FAM149A	-1.8605			FAM109B	2.21959
		TBX15	-1.85824			SCN1B	2.21905
		CDC42	-1.85816			RP11-439M11.1	2.21834
		MAN2B1	-1.8527			CCDC152	2.21287
		PVR	-1.84943			SKOR1	2.2128
		GOLM1	-1.8491			SNTG2	2.21231
		A130022J15RIK	-1.84852			NUDT9P1	2.21135
		HAVCR2	-1.8483			RP11-401P9.6	2.20673
		SEC61B	-1.84657			RP11-814P5.1	2.20582
		IGF2BP3	-1.84598			RP11-672L10.2	2.20493
		YRDC	-1.8458			HOXC-AS2	2.20431
		ALDOA	-1.84539			FSTL4	2.2037
		GABPB2	-1.84363			WI2-1896O14.1	2.2022
		PLCD1	-1.84238			RP11-25H12.1	2.20053
		EXOSC1	-1.84231			SGIP1	2.19943
		ALG6	-1.84127			RP11-446H18.5	2.19742
		CSNK1D	-1.84105			FAM135B	2.19663
		MKL1	-1.8409			GNA14	2.19445
		ATP13A3	-1.83987			PCDHGB2	2.19443
		YBX1	-1.83912			ECM1	2.1942
		SHQ1	-1.83694			NRSN1	2.19335
		AIMP2	-1.83542			TSSC1-IT1	2.19286
		GATSL2	-1.83464			FAR2P2	2.19101
		ANKRD37	-1.83259			RP11-387A1.5	2.19096
		TUBB2A	-1.83221			DPYSL3	2.18716
		ZFP9	-1.83138			PAX6	2.18517
		MPHOSPH10	-1.83073			MAPT-IT1	2.18146
		ZFP330	-1.83034			SPATA4	2.18094
		9830147E19RIK	-1.82966			PIK3IP1	2.18093
		STOML2	-1.82918			ENKUR	2.18074
		CALR	-1.82841			ISM1	2.17753
		EHMT1	-1.82812			CPXM2	2.17397
		NME1	-1.82754			CTSF	2.17295
		ALG8	-1.82696			CNIH2	2.17153
		DDX49	-1.82589			FAM181B	2.16854
		MAGOH	-1.82575			CACNG6	2.16544
		MLLT10	-1.82518			ZNF750	2.16434
		TSPAN13	-1.82276			RP11-175K6.2	2.16402
		CREG1	-1.82263			CNTNAP2	2.16386
		PQLC1	-1.82198			RP11-86K22.2	2.16328
		STIL	-1.82068			AC132008.1	2.16247
		MAD2L2	-1.81936			FAM180A	2.16213
		ZFP772	-1.81775			POPDC3	2.16189
		HK2	-1.81553			CTB-12O2.1	2.16181
		GSPT1	-1.81499			KCNC1	2.16157
		GSR	-1.81313			ERMN	2.16066
		PHYH	-1.81288			GPR12	2.15875
		MTAP	-1.81283			ADRA1B	2.15863
		APOO	-1.81208			RP11-758M4.4	2.15853
		PRICKLE2	-1.81162			FAM167A	2.15738
		BOP1	-1.81125			LINC00923	2.15708
		UPF1	-1.81105			LINC01497	2.15644
		TIMM50	-1.80864			GABRP	2.15548
		DAP3	-1.80852			PREX1	2.15363
		HERC3	-1.80783			NGFR	2.15141
		PTN	-1.80774			INPP4B	2.15123
		TNFSF9	-1.80641			CTA-221G9.12	2.15096
		NUDT21	-1.80382			S100B	2.14992
		OLFR99	-1.80348			ANKRD20A3	2.14939
		PRRX1	-1.80231			PRDM8	2.14894
		TMEM87A	-1.80138			PRKCB	2.14881
		SRL	-1.80119			FATE1	2.14804
		RUVBL2	-1.80108			EPDR1	2.14604
		RECQL4	-1.79938			KLHL35	2.14574
		5730419I09RIK	-1.79882			GRM1	2.14546
		ZFP964	-1.79822			AP000280.66	2.14162
		TTC39A	-1.79774			RD3	2.14132
		TNFRSF12A	-1.79686			RP11-665G4.1	2.14063
		HAUS5	-1.79607			AC005281.1	2.13825
		8430419L09RIK	-1.79464			KLHL34	2.13758
		DPY30	-1.79415			TNFAIP8L3	2.13689
		NOLC1	-1.79296			RP11-66B24.7	2.13556
		INPPL1	-1.7924			LINC01102	2.13389
		SLC35E1	-1.79127			RCAN2	2.13262
		TUSC1	-1.79077			PLPPR1	2.13166
		PCDHB12	-1.79066			RENBP	2.13128
		3110009E18RIK	-1.79057			AKR1C1	2.12895
		4930572J05RIK	-1.79022			PAMR1	2.12808
		WDR75	-1.78874			PLCXD2	2.12772
		PTPN6	-1.7875			ESPNP	2.12486
		DRAM1	-1.78694			CD19	2.12468
		SEC61A1	-1.78637			MAP1LC3C	2.12347
		CBR1	-1.78611			SHISA7	2.12263
		NDUFB7	-1.78526			RP11-594C13.1	2.12044
		TDG	-1.78479			PCDH11X	2.11777
		BC056474	-1.78448			LINC00403	2.11687
		MTAP1A	-1.78408			FAXC	2.11601
		FSD1L	-1.78334			ALDH3B2	2.11522
		AA986860	-1.78317			SPTBN4	2.11454
		UBE4B	-1.78277			TSHB	2.11409
		SLC39A11	-1.77898			SOGA3	2.11223
		RASSF3	-1.77895			RP11-82L18.2	2.1115
		SSH2	-1.77789			APLP1	2.11008
		CLSPN	-1.77767			TLL2	2.10996
		NETO2	-1.77616			CYP26A1	2.10982
		CTNNAL1	-1.77613			SDK2	2.10973
		NR2F1	-1.77587			RP11-71L14.4	2.10946
		SPCS3	-1.77584			FOXE1	2.10857
		AGPAT5	-1.7757			C21orf62	2.10698
		DONSON	-1.77555			SFN	2.10537
		DHPS	-1.77537			RPL34-AS1	2.10535
		NUP188	-1.77528			DPP6	2.10382
		INPP4B	-1.77405			POLR2F	2.10067
		MECOM	-1.77285			AC079354.3	2.09978
		TSR1	-1.77189			RP11-439L18.2	2.09942
		KIF22	-1.77128			UG0898H09	2.09937
		FAM115A	-1.76906			GOLGA7B	2.09932
		PRKD3	-1.76896			A2ML1	2.09925
		FKBP5	-1.76889			PTGDS	2.09893
		NUP62	-1.76883			NAT8L	2.09836
		SNRK	-1.7651			HLA-G	2.09829
		PTPRS	-1.7636			PEX5L	2.09755
		SLC39A10	-1.76278			MB	2.09698
		SPOPL	-1.76199			RP11-54O7.18	2.09595
		USP39	-1.76091			RP11-553P9.3	2.09505
		AKNA	-1.76059			VSTM2L	2.09416
		MRPL34	-1.75975			WSCD1	2.09296
		FKBP11	-1.75966			AJAP1	2.0923
		AKR1B8	-1.75873			RNF144A-AS1	2.09143
		NUTF2	-1.75798			ERC2	2.09009
		HSPH1	-1.75728			RELL2	2.09008
		D8ERTD738E	-1.75688			RP11-1263C18.2	2.08926
		LRRC32	-1.75552			SYT5	2.08677
		CEBPD	-1.75463			HPCA	2.08676
		MRPL20	-1.7522			RP11-730A19.9	2.08043
		LDHB	-1.75215			RP11-718O11.1	2.08034
		ERGIC2	-1.75198			PPP2R5B	2.07994
		RTN4	-1.75128			IGSF11	2.07988
		HEATR1	-1.75068			DUSP2	2.07547
		UCHL3	-1.7478			MYCL	2.07482
		AHR	-1.74629			RP11-140A10.3	2.07413
		CRYBG3	-1.74595			PPP1R42	2.07369
		PIGC	-1.74584			SRCIN1	2.07343
		ZFP13	-1.74506			RP5-864K19.4	2.07332
		AIFM1	-1.74385			SLC8A3	2.07216
		NCOA4	-1.74151			CLCA2	2.07184
		IDH2	-1.74093			ASB15	2.071
		UCHL4	-1.73957			DNM3	2.07037
		TOMM5	-1.73936			FAM78B	2.06917
		DNAJC2	-1.73855			ZFYVE28	2.0683
		MTF2	-1.73598			ZMAT3	2.0662
		TIMM8A1	-1.7358			VAT1L	2.06562
		SEC61G	-1.73512			GABRA3	2.06528
		FAM195A	-1.73438			GPR19	2.06485
		KLHL26	-1.73416			NIFKP8	2.06344
		SF3B3	-1.73334			FRY	2.0631
		CC2D1A	-1.73212			ASTN1	2.06246
		TMEM39B	-1.73194			HSD3BP5	2.06058
		GPT2	-1.73144			IRS2	2.06036
		RGNEF	-1.72941			GOLGA6L17P	2.06035
		ACO1	-1.72836			TP53INP2	2.06011
		SLC35A4	-1.72803			RP11-392A14.8	2.05805
		GINS1	-1.7274			IRF4	2.05706
		AGRP	-1.72637			VSTM2A	2.05637
		RCN3	-1.72561			RP11-1072C15.4	2.05615
		NSUN6	-1.72501			SLC2A1-AS1	2.05448
		KDELR2	-1.7239			ISL1	2.05427
		WDR46	-1.72385			RP11-307C18.1	2.05281
		KLRG2	-1.72356			LINC00626	2.0521
		TYRO3	-1.7224			CTD-2001J20.1	2.05167
		PVRL2	-1.71998			PROB1	2.05034
		LIFR	-1.71945			MLIP	2.05
		AURKB	-1.7186			SLC2A12	2.04883
		SLC25A33	-1.71856			ADAMTS16	2.04682
		MUTYH	-1.71744			LMO1	2.04624
		CDCA8	-1.71722			RP11-1081L13.4	2.04589
		SERGEF	-1.71623			TUNAR	2.04552
		SNAPC3	-1.71593			TMEM132D	2.04537
		ME2	-1.71543			LURAP1L-AS1	2.04461
		ZFP229	-1.7151			ITGB1BP2	2.04421
		CDK8	-1.71478			ARG2	2.03843
		GLRP1	-1.71302			EN2	2.03683
		HAUS6	-1.71284			CYP3A4	2.03668
		FOXC1	-1.70982			NALCN	2.03621
		PPFIA1	-1.70978			MAGEH1	2.03496
		RPAIN	-1.70923			AC005618.6	2.0348
		MAGI3	-1.70903			B3GAT1	2.03356
		POLR1D	-1.70836			SRGAP3	2.03262
		ECSCR	-1.70721			REEP1	2.03123
		PGM2	-1.70661			AC131097.4	2.03065
		BMP4	-1.70523			TXLNB	2.02997
		HDAC1	-1.7046			CLEC2L	2.02664
		RASSF2	-1.70412			WNT6	2.022
		NEK1	-1.704			RP11-230F18.6	2.02045
		ZAN	-1.7029			EEF1DP3	2.01987
		WDR83	-1.70281			C17orf102	2.01968
		ZFP109	-1.70228			RP1-232L24.3	2.01914
		1700029F09RIK	-1.70138			SNCG	2.01842
		GIPC1	-1.70086			IGKC	2.01822
		C1QTNF1	-1.69905			CTD-2184D3.5	2.01707
		FAM199X	-1.69858			PCDHB5	2.01677
		MYC	-1.6983			C11orf70	2.01527
		DERA	-1.69788			NEBL	2.01442
		VPS72	-1.69771			EDAR	2.01382
		ODF2	-1.69696			SYN2	2.01322
		PRPF4	-1.69685			EEF1A2	2.01301
		KIF1B	-1.6959			KRT18P63	2.01153
		EFNB2	-1.69581			NDP	2.01069
		COL7A1	-1.69561			TRPA1	2.01044
		ALAD	-1.69542			CNR1	2.00736
		YARS2	-1.69414			ACTR3C	2.00728
		PIF1	-1.69394			KCNB1	2.00591
		MTHFD2	-1.69319			RP11-358B23.1	2.00411
		NARS2	-1.69316			DPF1	2.00331
		SLC31A1	-1.69308			SCG2	2.00235
		ZFP868	-1.69181			SLC6A15	2.00184
		EIF3B	-1.69174			REM2	2.00007
		RRP8	-1.69033			RIMKLA	1.9997
		FKBP4	-1.68959			NRG1	1.99639
		MGAT4A	-1.68893			RP11-133F8.2	1.99534
		HIST1H3E	-1.68865			CAPN3	1.99522
		POP1	-1.68805			PTPRQ	1.99456
		GTF3A	-1.68788			VWC2	1.9938
		DCTD	-1.68708			RP11-834C11.8	1.99359
		METTL22	-1.68608			RP1-265C24.8	1.99235
		ELOVL4	-1.68494			CTD-3116E22.7	1.992
		UCN2	-1.68467			KCNA7	1.99165
		IL11	-1.68388			DGCR9	1.99002
		RBM12	-1.6819			ZIC3	1.98564
		PSAT1	-1.68167			MRPL9P1	1.9844
		TSPAN4	-1.68109			IGSF9B	1.98338
		CSTF3	-1.68089			AKR1C3	1.9833
		D14ABB1E	-1.68011			ANKRD53	1.98231
		SNRPA1	-1.67932			CTC-499J9.1	1.98229
		FAM126A	-1.67901			GSG1	1.98024
		NR4A1	-1.6786			RP11-259G18.2	1.97863
		TOP2A	-1.67834			KB-1125A3.11	1.97747
		SDF2L1	-1.67743			ERVW-1	1.97717
		DHTKD1	-1.67699			LRRC73	1.97708
		ZFP672	-1.67698			LMX1B	1.97701
		FRAS1	-1.67675			HSPE1-MOB4	1.97638
		TYMS	-1.67582			RP11-299L17.3	1.97474
		ZFP882	-1.67515			CPNE9	1.97424
		SLC25A25	-1.67507			GPR45	1.97401
		IER3	-1.67492			NPHP3-AS1	1.97382
		PSME3	-1.67463			LYNX1	1.97186
		CIRH1A	-1.67184			PPARGC1A	1.97161
		TRIP13	-1.67002			PKP1	1.97078
		HMGB3	-1.66916			CAP2	1.97063
		AP1G1	-1.6689			FAT3	1.97057
		SLAIN2	-1.66815			TDRD5	1.97029
		POLR1B	-1.66706			GRHL3	1.96996
		GPD1L	-1.66642			AC004540.4	1.96693
		PRR5	-1.66506			OLIG2	1.96692
		KCTD12	-1.66454			IKBKGP1	1.96629
		ZBTB46	-1.66246			ROR1-AS1	1.96596
		RNF20	-1.6609			PPP2R2B	1.96383
		GM7120	-1.65992			IRX2	1.96347
		MMD	-1.65966			HSPB8	1.96174
		ETHE1	-1.65911			CFC1B	1.96138
		A630001G21RIK	-1.65893			PPP1R3C	1.96077
		HNRNPAB	-1.65712			LHFPL1	1.95882
		CD97	-1.65594			THCAT158	1.95747
		TXNRD1	-1.65568			FCHO1	1.9572
		TRADD	-1.65544			GDPD1	1.95632
		LSM3	-1.65217			RGS4	1.95586
		HP1BP3	-1.65185			CFAP47	1.95463
		RNGTT	-1.65144			FZD3	1.95365
		LSM6	-1.65077			RBAK-RBAKDN	1.95341
		ROD1	-1.65004			RP11-134G8.5	1.95284
		TUBG2	-1.64918			EFCC1	1.95278
		EMG1	-1.64853			RP11-830F9.6	1.94933
		PLCL2	-1.64843			CFAP57	1.94883
		SLC25A23	-1.64699			GJB3	1.9485
		TMEM86B	-1.64638			C14orf132	1.94778
		FAM57A	-1.64637			TRIB3	1.94701
		HBA-A1	-1.64622			AP000708.1	1.94674
		ARHGAP27	-1.64611			SIDT1	1.94618
		MMS22L	-1.64579			SERPINB5	1.94378
		EI24	-1.64505			FEZ1	1.94356
		SNAI1	-1.645			NELL2	1.94329
		UQCRB	-1.64393			HIF1A-AS2	1.94054
		HIRIP3	-1.64385			FUT3	1.94016
		FAM3C	-1.64273			RP6-24A23.3	1.9381
		SUMO3	-1.64268			FAM234B	1.93785
		ANKRD53	-1.64215			LIPM	1.93746
		RPL19	-1.64089			EPHA10	1.93745
		HIST2H2BB	-1.6406			RP11-513I15.6	1.93679
		LYRM7	-1.64021			SEZ6	1.93518
		RAET1D	-1.64018			ZDHHC11B	1.93504
		ACD	-1.63973			CX3CL1	1.93328
		PAN2	-1.63903			RUFY3	1.93167
		ZCCHC10	-1.63849			C17orf51	1.93126
		PPAT	-1.63699			LINC01310	1.93093
		ST6GALNAC6	-1.63694			RP11-686D22.5	1.93077
		CSRP2	-1.63677			DLX5	1.928
		IKBKAP	-1.63671			COL4A4	1.92631
		RRP9	-1.63538			RP11-21C4.1	1.9259
		OSGEPL1	-1.63522			AKAP4	1.91916
		ANP32E	-1.63345			KSR2	1.91871
		NAA25	-1.63322			BRINP2	1.91535
		PLAA	-1.63305			NMB	1.91347
		BPNT1	-1.63281			MAEL	1.91322
		FTSJ3	-1.63273			NR0B1	1.9101
		KIF24	-1.63039			ATP6V1G2	1.90976
		FAM43A	-1.63017			KCNK15-AS1	1.90974
		PAFAH1B3	-1.62956			AB015752.3	1.90817
		HNRNPUL1	-1.62944			KIF17	1.90679
		SET	-1.62894			RPS2P32	1.90616
		GABPB1	-1.62761			NOTUM	1.90559
		HIST1H3G	-1.62703			SERPINI1	1.9031
		NAA10	-1.62698			CXXC5	1.90238
		MCM7	-1.62569			USP2	1.90098
		PRKAR2A	-1.62534			ALPL	1.89897
		STAT3	-1.62497			RP4-784A16.5	1.8985
		PHACTR4	-1.62462			RP11-108M9.3	1.89842
		DIS3	-1.62395			TNNT2	1.89786
		RANGRF	-1.62355			RP11-344P13.6	1.89688
		NLE1	-1.62299			FKBP1B	1.89687
		GTF2IRD1	-1.62284			AC112721.1	1.89352
		HIST1H4A	-1.62281			EGFEM1P	1.89128
		GSTA4	-1.62263			HOXC4	1.89127
		MCM3	-1.62231			LINC-PINT	1.89086
		NUP160	-1.62215			ADGRF1	1.89082
		ACVR1	-1.62189			WDR47	1.88967
		LSM5	-1.62044			ATP2B2	1.88899
		SSX2IP	-1.62021			LINC01021	1.88846
		SLC12A9	-1.61998			RP11-439E19.9	1.88786
		ATP11C	-1.61957			SLC5A3	1.88784
		OSBPL7	-1.61818			EGF	1.88779
		MYBBP1A	-1.61781			LAMP3	1.88701
		TLE6	-1.61753			PRKAG3	1.88662
		PDXP	-1.61628			GRM3	1.88637
		TPRKB	-1.61597			ELOVL4	1.88616
		STOM	-1.61568			FAM155A	1.88504
		GSTT4	-1.61435			ABCA6	1.88454
		G3BP1	-1.61404			CCDC168	1.88252
		UBLCP1	-1.61393			ULK4P2	1.88158
		EGR1	-1.61322			GPR139	1.8812
		DNM1L	-1.61302			GDF10	1.88065
		PFKFB4	-1.61262			SHISA9	1.88057
		IGLON5	-1.61181			C4orf47	1.87804
		MRTO4	-1.61168			SPATA31C1	1.8774
		SMAP2	-1.61157			SNCA	1.87591
		PDGFA	-1.60909			LINC01234	1.87515
		FSCN1	-1.60612			GNAZ	1.8741
		CLDN25	-1.6061			THSD7A	1.87338
		RRM1	-1.60473			ID4	1.87297
		CAPN6	-1.60454			KIF3C	1.87269
		PTPN22	-1.60423			GAPLINC	1.87245
		STARD13	-1.60371			RP11-434D9.1	1.87087
		DNASE2A	-1.60341			HYDIN2	1.87018
		SAMD1	-1.6031			RP4-545K15.5	1.87007
		LSS	-1.60302			ABCA9	1.86974
		GTPBP3	-1.60251			ANKUB1	1.86931
		ZDHHC15	-1.6022			P4HA2-AS1	1.86923
		SPN	-1.60156			RP4-756G23.5	1.86768
		RBL1	-1.59968			FNDC11	1.86766
		ARMC2	-1.59903			RP11-46A10.8	1.86709
		ISY1	-1.59891			RP3-439F8.1	1.86689
		SRSF4	-1.59878			CADM1	1.86646
		SYNJ2	-1.59736			ONECUT1	1.86619
		PDCD5	-1.59707			FUT1	1.86594
		NME6	-1.59674			BRD9P2	1.86525
		NUP85	-1.59647			BHMT	1.86485
		FAM46A	-1.59647			RPL23AP53	1.86427
		TBL3	-1.59596			MIR92B	1.86392
		FBL	-1.59415			KCNK15	1.86347
		SLC7A1	-1.59292			RIMS2	1.86342
		TCF19	-1.59285			PARP15	1.8628
		TAF12	-1.59266			ALOX15	1.86195
		CAD	-1.59256			PAX9	1.86026
		SH3PXD2A	-1.59134			ARHGEF7-AS2	1.85954
		PTCD3	-1.59131			KCNAB1	1.85886
		ZMPSTE24	-1.59053			CTC-459F4.6	1.85772
		CSE1L	-1.58907			RP1-170O19.24	1.85693
		TPD52	-1.5876			GNG2	1.85535
		2810453I06RIK	-1.58741			CPEB4	1.85415
		HSPBAP1	-1.58723			AC108025.2	1.85338
		PRMT1	-1.58687			NACAD	1.85328
		PSMD13	-1.58677			FAM92B	1.85285
		CDR2L	-1.58619			RP11-81H3.2	1.85175
		BCCIP	-1.58392			KCNE1	1.85138
		TMEM44	-1.58335			RP11-958F21.1	1.8505
		MCMBP	-1.58334			NAV3	1.84949
		PRPF3	-1.58303			C16orf86	1.84864
		OSR1	-1.5821			C10orf128	1.84765
		SAP30	-1.58196			CLGN	1.84761
		GPAA1	-1.58151			CTD-3113P16.11	1.84657
		CMTM7	-1.58113			AP006285.2	1.84568
		RPN1	-1.57939			EIF5A2	1.84503
		RHOT1	-1.57784			C6orf223	1.84426
		CDCA3	-1.5757			SLC1A3	1.8434
		RARG	-1.57551			GJC3	1.84226
		2010317E24RIK	-1.57535			ATF3	1.84099
		MRPL46	-1.5751			SLC9C2	1.83869
		GM17296	-1.57482			RP5-1070A16.1	1.83856
		CYP39A1	-1.57458			BBC3	1.83789
		CAND2	-1.57195			RP11-817O13.9	1.8375
		CLP1	-1.57181			SCUBE1	1.83727
		RPA2	-1.57154			C7orf57	1.837
		ZFP1	-1.56932			PACSIN1	1.83525
		LTBR	-1.56919			AC002451.3	1.835
		EFR3B	-1.56905			ATP1B2	1.83376
		ESPL1	-1.56902			MAP1A	1.83332
		OTUD4	-1.56878			RP11-90C4.1	1.83316
		ZFP568	-1.5677			ADAMTS18	1.83259
		RBM38	-1.56767			RP3-425C14.4	1.83103
		RANBP10	-1.56739			LINC01315	1.83066
		SSBP2	-1.56679			CTC-523E23.5	1.82999
		PLAUR	-1.5662			TNIK	1.82879
		TOMM40	-1.56611			C17orf97	1.82863
		ITGA3	-1.5656			RP11-285F16.1	1.82855
		OSMR	-1.56504			MIR4697HG	1.82678
		RPS23	-1.56468			AC012065.5	1.82555
		WHSC2	-1.56438			AC012146.7	1.82515
		FGFR1OP	-1.56407			C1QL4	1.82238
		E2F8	-1.56247			CYP3A7	1.82223
		TPI1	-1.56207			GDF15	1.82128
		GDPD3	-1.5617			HSPA12A	1.82108
		RHOF	-1.56158			FSD2	1.821
		FAM96B	-1.56028			TMEM145	1.81991
		GARS	-1.55942			AC024704.2	1.81933
		POLQ	-1.55807			KRT5	1.81913
		JAGN1	-1.55728			NLRP1	1.81849
		ERO1L	-1.55684			LINC01266	1.81781
		SLC52A2	-1.55633			RP11-864J10.2	1.81756
		RNF121	-1.55597			RP11-513G11.2	1.81675
		CNOT4	-1.55542			DNASE2	1.81471
		GRHPR	-1.55437			AP000320.7	1.81436
		ZFP286	-1.55434			CASC1	1.8126
		TRIM30D	-1.5531			SPATA31C2	1.81121
		ITPA	-1.55305			RAB6C-AS1	1.80931
		NUP205	-1.55299			CDH10	1.80741
		PSME4	-1.55151			SHC4	1.80733
		SLC6A6	-1.55061			SLC45A2	1.80685
		ZFP869	-1.55051			RP11-92A5.2	1.80643
		KDM4A	-1.54981			TCEA1P2	1.8053
		ATP6V1B2	-1.54937			PLA2G12AP1	1.80524
		EIF4E2	-1.54915			ZNF883	1.80436
		PPM1E	-1.54902			CDKN2D	1.80148
		AQP5	-1.54866			LMTK3	1.80069
		RUNX2	-1.54825			RP11-8H2.1	1.79981
		DGKE	-1.54792			COL17A1	1.79935
		HIP1	-1.54791			RP11-113K21.4	1.79927
		SEC16B	-1.5475			CTB-118N6.2	1.79925
		ZMYND19	-1.54731			KCNH8	1.79732
		GM129	-1.54714			B4GALNT1	1.79695
		ZFP687	-1.54707			POU6F2	1.79581
		MUSTN1	-1.5469			GPR17	1.79486
		BIRC5	-1.54553			FCRLB	1.79477
		WBP1	-1.54499			GATS	1.79372
		LEPRE1	-1.54489			ARMC3	1.79346
		CCRN4L	-1.54201			NME8	1.79318
		MED22	-1.54189			EBF2	1.79278
		SYNM	-1.5413			AC013463.2	1.79187
		DNAJC25	-1.54051			RP11-834C11.6	1.78692
		RASL2-9-PS	-1.54026			PDK3	1.78631
		SSR1	-1.53955			CABP7	1.78594
		SETD6	-1.53932			TCN1	1.7838
		WWC1	-1.53932			ERVFRD-1	1.78376
		AARS	-1.53862			LINC00856	1.78296
		TXN1	-1.53847			PTRH1	1.78278
		LNX2	-1.53781			SRRM3	1.78239
		2610027L16RIK	-1.53658			CELSR1	1.78202
		NSUN5	-1.53448			SLC4A4	1.78189
		NUP88	-1.5342			LINC01598	1.78072
		ABCB6	-1.53381			RASGEF1B	1.7807
		RTKN2	-1.53313			RP5-890E16.5	1.78049
		NOMO1	-1.53231			MARK1	1.78048
		RHD	-1.53209			NKAIN1	1.78042
		TMEM39A	-1.5318			SACS-AS1	1.78025
		CCDC88A	-1.53109			RP11-31H5.3	1.77914
		PPP1R8	-1.53107			FER1L4	1.77856
		MED7	-1.53034			TMEM59L	1.77725
		PABPC4	-1.53028			MYOM2	1.77627
		KHDRBS3	-1.53022			DRD1	1.77561
		DUT	-1.53005			ARHGEF26-AS1	1.77548
		ABHD13	-1.52982			TRIM36	1.77479
		KLF5	-1.52906			RP11-399J13.2	1.7741
		MCM10	-1.52898			TRPC5	1.77363
		ARFGAP1	-1.52817			GS1-358P8.4	1.77326
		FSBP	-1.52753			SPRR2F	1.77302
		NCAPD2	-1.52723			GTF2IP7	1.77241
		PGM3	-1.52611			UNGP3	1.77093
		MYLPF	-1.52565			RP5-978I12.1	1.77088
		SMC2	-1.52497			GPR143	1.77065
		HAUS7	-1.52496			SLC5A7	1.77006
		UTP18	-1.52428			CCDC96	1.76973
		TBC1D1	-1.52398			RBM20	1.76924
		IPO7	-1.52346			PTPRN	1.76779
		DDX11	-1.5232			EYA1	1.76769
		RTN3	-1.52286			CTA-276F8.1	1.76541
		SIGMAR1	-1.52244			BVES	1.76358
		PGM1	-1.52238			ASAH1	1.76321
		GYK	-1.52229			GPR155	1.76293
		RNF38	-1.52207			CECR6	1.76289
		ZCCHC17	-1.52177			DNAJB5	1.76233
		ISL2	-1.52042			FAM212B-AS1	1.76194
		SLC1A5	-1.51862			RPL23AP97	1.76126
		METTL8	-1.51854			CTD-2587H19.2	1.75859
		PHAX	-1.51738			PCDHGC4	1.75815
		MECR	-1.5159			CYYR1-AS1	1.75624
		DDX56	-1.51558			LRRN4CL	1.75609
		SEC13	-1.51536			RP11-213G2.2	1.75513
		SRSF10	-1.5152			CTB-113D17.1	1.7551
		PIK3CD	-1.51435			MCF2L2	1.75339
		DDX52	-1.51394			ZC3HAV1L	1.75325
		1110012J17RIK	-1.51392			GRIA1	1.75315
		FXN	-1.51303			KCNQ2	1.74888
		L3MBTL2	-1.51223			MAFB	1.74722
		VKORC1L1	-1.51094			KLF2P2	1.74572
		PNO1	-1.51063			PKD2L1	1.74467
		CHAF1B	-1.51034			BTBD17	1.74326
		HMGN2	-1.50952			FSIP1	1.74215
		SLC35B1	-1.50939			PCDH8	1.74207
		MRPL50	-1.50873			RPL3L	1.74141
		APEX2	-1.50718			MGARP	1.74109
		RAI14	-1.50677			CCDC181	1.73992
		PIGA	-1.5059			VEPH1	1.73989
		SLC12A7	-1.50394			FJX1	1.73971
		NPM1	-1.50274			ANO5	1.73971
		AURKA	-1.50253			RSPH4A	1.73908
		DEPDC1B	-1.50193			ANKRD1	1.73854
		FDXR	-1.50168			HMGCLL1	1.7383
		2210408I21RIK	-1.50095			SIAH3	1.738
		SSBP3	-1.50066			CASC18	1.73635
		MME	-1.50043			SGCG	1.73578
		SRR	-1.49992			RP11-155D18.13	1.73474
		PROCR	-1.49882			SLCO3A1	1.73369
		UBE2J2	-1.49717			AGTR2	1.73333
		PGK1	-1.49698			RP11-20D14.6	1.73322
		SFXN5	-1.49641			RPL23AP87	1.73137
		PATZ1	-1.49595			DCHS2	1.73088
		STRAP	-1.49549			POU2F3	1.72909
		CEP55	-1.49511			HOXC9	1.72904
		RBM10	-1.49456			DNAH7	1.72855
		TARS2	-1.49453			SACS	1.72818
		LPCAT4	-1.49393			EPHB1	1.72778
		RND1	-1.49378			CYP17A1	1.72771
		1110020G09RIK	-1.49304			CNTN1	1.72764
		DOC2A	-1.4919			CSRNP3	1.72673
		GTF2E2	-1.4916			CTC-321K16.1	1.72623
		RSBN1	-1.49022			GNG4	1.72574
		IL1R1	-1.48819			LINC00997	1.72376
		ASPHD2	-1.48813			DNAH10OS	1.72345
		KIF14	-1.48789			CLVS2	1.72343
		U2AF1	-1.48674			AKAP3	1.72229
		TNNI3	-1.48653			KCNH4	1.72185
		TTLL1	-1.48637			GADD45A	1.7211
		KIFC3	-1.48608			ABCG1	1.72087
		SNRPD2	-1.48584			FXYD2	1.72087
		DUSP2	-1.48549			PCDH9	1.72047
		MAP3K13	-1.48523			ADAM18	1.72039
		ATAT1	-1.48517			TMEM196	1.71704
		UTP6	-1.48466			RNF165	1.7158
		MRPL19	-1.48315			FAM219A	1.71482
		PSMB4	-1.48285			C5orf38	1.71379
		CRIP2	-1.48208			PCBP4	1.71323
		IL1RN	-1.4819			DNAJC6	1.71306
		ERBB2	-1.48172			CNDP1	1.71227
		DHX29	-1.48099			LONRF2	1.71166
		POLD1	-1.48049			ANK3	1.71131
		ABI3BP	-1.48004			ST3GAL6-AS1	1.71079
		PTPN1	-1.47985			AP003774.4	1.71048
		FAM188A	-1.4791			GPX5	1.70974
		NOL11	-1.47898			DNAI1	1.7093
		PEMT	-1.47849			KLHL32	1.70856
		NANOS1	-1.47805			TDRG1	1.70836
		LY75	-1.47773			RP11-85B7.2	1.70819
		PSMC3IP	-1.47675			MIR219A1	1.70748
		RBM8A	-1.47471			RP11-464F9.21	1.70742
		NRM	-1.47422			TNNI1	1.70601
		SIRT2	-1.47411			KIF21B	1.7005
		D16ERTD472E	-1.474			FAM153B	1.70046
		BC028528	-1.47345			BTG2	1.69976
		ZFP934	-1.47336			HSPD1P10	1.69925
		GEMIN6	-1.47284			HOXA9	1.69788
		FNBP1L	-1.47053			CTC-455F18.3	1.69787
		GPN2	-1.46996			ABCA10	1.69741
		LBP	-1.46931			HBE1	1.69696
		TLR1	-1.46904			SH3BGR	1.69675
		RBM28	-1.46811			ZNF157	1.69615
		D230025D16RIK	-1.4681			PAX8-AS1	1.6949
		CDK12	-1.46808			SLC7A14	1.69461
		ABHD11	-1.46623			MC4R	1.69445
		GSG2	-1.46608			STUM	1.69439
		DKC1	-1.46595			BAALC	1.69419
		SMAD9	-1.46533			MDGA2	1.69406
		KIF18B	-1.46506			ATP6V0A4	1.69399
		CCNF	-1.46502			PCDHGB1	1.69338
		PARP1	-1.46482			RASGRP1	1.69296
		CORT	-1.46469			TMEFF1	1.69107
		PPA1	-1.46444			KCNQ4	1.69056
		APOA2	-1.46441			PLEKHA3P1	1.69043
		UCK2	-1.46341			CTD-2248H3.1	1.69024
		FAM53B	-1.46336			RPS15AP36	1.69002
		ATF6B	-1.46284			RP11-277P12.20	1.69001
		GRK6	-1.46227			VLDLR-AS1	1.6888
		GM4907	-1.46187			HTRA1	1.68743
		CAR6	-1.46182			RP11-423P10.2	1.68736
		CHERP	-1.46178			ESRRG	1.68667
		TXNDC11	-1.46175			ZFP28	1.68595
		TNFRSF13C	-1.4615			GRIK1	1.68416
		MOGS	-1.46098			S100A5	1.68413
		RPIA	-1.46024			RP11-624L4.1	1.6838
		HYOU1	-1.45994			SYTL3	1.68286
		TRAM1	-1.45944			ZNF536	1.68264
		EIF3I	-1.45876			ATP8A2	1.68254
		SDC4	-1.4586			RNU6-722P	1.68245
		GM8994	-1.45725			GNAO1	1.6812
		E130306D19RIK	-1.45682			RP11-717F1.2	1.68099
		TUFT1	-1.45654			RP5-872K7.7	1.68067
		LMNB2	-1.45603			RP11-449D8.5	1.68014
		MTBP	-1.45575			CEP170P1	1.67839
		PGP	-1.45519			NR4A1	1.67825
		PYCR2	-1.45419			PLD6	1.67815
		TIRAP	-1.45394			PM20D1	1.67721
		SF3A3	-1.45392			TRIM29	1.67604
		WBSCR22	-1.45366			SV2A	1.67558
		ARNT	-1.45306			MSX2	1.67558
		MRPS22	-1.4529			HSPA2	1.67549
		WRAP53	-1.45249			RP4-647C14.2	1.6749
		CCT6A	-1.45205			RP11-159H10.3	1.67442
		DDX21	-1.45108			ROBO3	1.6743
		FAM98A	-1.45097			RIBC1	1.67368
		B230208H17RIK	-1.45062			LINC00475	1.67317
		MEF2C	-1.45031			PLD5	1.67315
		GMEB1	-1.4499			ATP6V0E2	1.67243
		CD44	-1.44926			UGT3A2	1.67223
		CHUK	-1.44895			CCNA1	1.6715
		HELLS	-1.4483			HK2	1.67122
		ZNHIT3	-1.44772			SLC6A12	1.67104
		MOB3B	-1.4472			KLRG1	1.67067
		FOXL1	-1.44702			PCDHA3	1.66914
		SEC23B	-1.44688			NOV	1.66905
		INPP5A	-1.44652			CTD-2575K13.6	1.66856
		SCRN2	-1.44611			AC125232.1	1.66846
		PFAS	-1.44599			FSD1L	1.66741
		QARS	-1.44447			RTN2	1.66645
		ZMYM1	-1.44356			RP11-771K4.3	1.66577
		MGA	-1.4432			ACSBG1	1.66494
		EME1	-1.4418			NUAK2	1.66351
		SEC23IP	-1.4417			TIPARP	1.66337
		ATAD5	-1.44161			HOXD9	1.66275
		NOP56	-1.43999			LINC01619	1.66239
		CELF1	-1.43936			FSIP2-AS1	1.66218
		CDKL3	-1.43923			LINC00578	1.66206
		NT5C3L	-1.4384			COL22A1	1.66153
		COPE	-1.43808			MLANA	1.66131
		DCK	-1.43788			BARX1	1.65956
		PSMD3	-1.43769			MEIOB	1.65761
		KIF18A	-1.43747			IL31RA	1.65682
		ARPC4	-1.43725			MPP2	1.65624
		HMGCS1	-1.43682			EPB42	1.65476
		PEX11A	-1.43673			ATP2B3	1.65422
		RIN2	-1.43617			RP11-715H19.2	1.65358
		EXOSC10	-1.43581			MSANTD3-TMEFF1	1.65232
		POLD2	-1.43546			PKIB	1.65187
		USP1	-1.43424			SLC18A3	1.6511
		MRPS11	-1.43387			ST8SIA1	1.65053
		DDI2	-1.43386			RP11-254A24.2	1.6501
		URB1	-1.4335			OPN1SW	1.64989
		RFC4	-1.43313			CH17-437K3.1	1.64898
		2010015L04RIK	-1.43289			NAALADL1	1.6489
		LSM12	-1.43286			MLLT11	1.64862
		USP36	-1.43257			SIX4	1.6479
		4933424B01RIK	-1.43206			F8A3	1.64714
		TK1	-1.43201			GATSL2	1.6454
		TTLL7	-1.43125			WFIKKN2	1.6445
		PSPH	-1.43033			TPBG	1.64398
		WDHD1	-1.43019			RNF182	1.64371
		RRS1	-1.42999			GPM6B	1.64368
		ZFP661	-1.42974			MEI4	1.64289
		PSMC4	-1.42951			PP14571	1.64235
		TRNT1	-1.4271			C6orf1	1.6411
		NOP58	-1.42512			RP11-248J18.3	1.6402
		DDX18	-1.42455			GPR3	1.63983
		SARM1	-1.42366			RP5-1063M23.3	1.63945
		AMIGO1	-1.4227			AC009312.1	1.6378
		LRWD1	-1.42236			ANGPTL7	1.63772
		SLC45A4	-1.42204			AL133243.2	1.63698
		NFIB	-1.4219			AC006000.5	1.63682
		ERCC8	-1.42179			LINC00404	1.63594
		D1PAS1	-1.42131			RP11-849F2.7	1.63507
		DNAJC11	-1.42038			RP11-203L2.3	1.63493
		TCF3	-1.41965			COL19A1	1.63472
		IMPA2	-1.41953			FRMD7	1.63447
		UBA3	-1.41917			DOK5	1.63357
		B4GALT5	-1.41839			MSI1	1.63248
		DOLPP1	-1.41815			KIF3A	1.63245
		PMS1	-1.41755			MTX1P1	1.63108
		PSD3	-1.41611			CCDC184	1.63098
		FADS3	-1.41518			RAB29	1.62857
		LTBP1	-1.41493			SNPH	1.62589
		RRP15	-1.41468			CTD-2536I1.2	1.62462
		ARRB2	-1.41353			KCNC2	1.62318
		BC055324	-1.41287			ZNF595	1.62299
		MYO9B	-1.41255			FOXN4	1.62035
		PTCH1	-1.41225			RGMB	1.62029
		FAM60A	-1.41102			UNC80	1.61996
		NIP7	-1.41079			KLF15	1.61949
		LIG4	-1.41044			XPR1	1.61885
		2610039C10RIK	-1.4104			RP11-46J23.1	1.61874
		PRPF31	-1.4092			NECAB1	1.6174
		BCL2L11	-1.40736			PLS3-AS1	1.6161
		SURF4	-1.40628			RGS7	1.61579
		RAD51AP1	-1.40525			ZNF541	1.61563
		ALG11	-1.4049			RASD1	1.61534
		TMEM184C	-1.40457			MT-TK	1.61516
		SNX27	-1.40449			RP13-131K19.6	1.61488
		SLC29A1	-1.40447			KCTD4	1.614
		ZFP786	-1.40354			DKK3	1.61379
		SIAH1B	-1.40352			SLAIN1	1.6129
		CNOT6	-1.40301			NBAT1	1.61203
		SNRPG	-1.40258			GFRA3	1.61127
		CANX	-1.40235			SLC38A4	1.61088
		TXLNA	-1.40187			BMP7	1.61049
		LUC7L	-1.40185			NOVA1	1.60951
		DOT1L	-1.40163			FOSB	1.60935
		PRIM2	-1.4013			PSEN2	1.60905
		ZCWPW1	-1.401			RP4-671O14.7	1.60868
		SLC25A24	-1.40098			FOXD1	1.60866
		SEC22B	-1.40078			RNU6-30P	1.60858
		SRGAP1	-1.39989			DPYSL4	1.60846
		9430038I01RIK	-1.39907			ZBTB18	1.60711
		INTS1	-1.39903			SLC16A12	1.60683
		MTIF3	-1.39892			GPRC5A	1.60653
		PSMC5	-1.39886			MMP17	1.60648
		D4ERTD22E	-1.39852			LL0XNC01-116E7.4	1.60616
		DUSP11	-1.3981			UNC5A	1.60602
		GEMIN4	-1.39792			RP11-690I21.2	1.60547
		NCS1	-1.3979			VGF	1.60542
		ZFP61	-1.39753			RP11-316O14.1	1.60107
		POLA1	-1.39742			CORIN	1.60008
		PPAN	-1.3962			OLFML2A	1.59967
		GPD1	-1.39568			RBM11	1.5993
		UBE2S	-1.39501			DSC1	1.59856
		SLC27A4	-1.39491			RP11-723O4.6	1.59847
		AEN	-1.39472			NPAS3	1.59818
		PLA2G6	-1.39341			SLC2A3	1.59508
		PPP1R13L	-1.39292			ITGB8	1.59494
		NUPL1	-1.39239			APBA1	1.59467
		FAM46B	-1.39145			DNAJC19P5	1.59434
		APITD1	-1.38922			GRIA2	1.59411
		PLCXD2	-1.38791			ALDH1A2	1.59249
		TMCO7	-1.38768			TYW1B	1.59189
		MAGI1	-1.38734			RP11-1396O13.1	1.59163
		WDR43	-1.3857			SCN1A	1.5904
		RPL27	-1.38569			RP1-156L9.1	1.59037
		MAD2L1BP	-1.38525			AC112721.2	1.59016
		SIN3B	-1.38516			AC096574.5	1.58996
		SPC24	-1.38499			PLEKHB1	1.58911
		PDIA4	-1.38474			ANKRD6	1.58841
		SARDH	-1.38433			LINC01287	1.5861
		XRCC6	-1.38377			STAG3	1.5859
		ZBTB42	-1.38316			KRT15	1.58539
		WBP11	-1.38311			TACR1	1.58497
		GATA2	-1.38263			EPB41L4A	1.58479
		ST3GAL5	-1.38224			TMEM255A	1.58447
		KPNA1	-1.38213			RP11-208N14.5	1.58385
		TLN2	-1.38212			ATP8A1	1.58237
		AVEN	-1.37882			SERAC1	1.57883
		LSM11	-1.37712			LINC01330	1.57841
		CACNA1A	-1.37618			RP11-338N10.1	1.57796
		TES	-1.37596			CLTCL1	1.57721
		ZSCAN21	-1.37534			PPP1R1A	1.57398
		PDAP1	-1.37531			DAAM1	1.5733
		1110054O05RIK	-1.37484			JPH3	1.5733
		PSMD12	-1.37475			RP13-565O16.2	1.57173
		CLCC1	-1.37475			CHAT	1.57075
		NOL6	-1.37473			IGFN1	1.56953
		POP5	-1.37462			IGSF21	1.56818
		USP47	-1.37455			DCLK2	1.56752
		GMPS	-1.37445			MT-TG	1.56694
		NUDC	-1.37438			CBR1	1.56553
		ST5	-1.37428			AC073316.1	1.56406
		PPIH	-1.37427			PCDHGC5	1.56291
		RTTN	-1.37424			CCR7	1.56238
		CX3CL1	-1.37333			PALM2	1.56237
		CERK	-1.373			RP11-793J2.1	1.56204
		MCM4	-1.37204			ACSM5	1.56046
		MRPL12	-1.3719			ZBTB7C	1.55965
		PHF5A	-1.37058			RP11-314B1.2	1.55696
		PSMB2	-1.37009			PRSS12	1.55671
		5730590G19RIK	-1.36899			KIF1B	1.5565
		DBF4	-1.36834			CORO2B	1.55537
		TSPAN11	-1.36821			PRELP	1.55515
		3200002M19RIK	-1.36761			ADAM32	1.55445
		LAMP3	-1.36751			TP53INP1	1.55419
		MED26	-1.36743			RP11-1110F20.1	1.55347
		ANKLE1	-1.36619			ADGRB1	1.55211
		INO80E	-1.36598			ARL4A	1.55177
		CCDC24	-1.36568			COL4A3	1.55109
		PSMB3	-1.36547			PRR36	1.55063
		RANGAP1	-1.36407			RP11-9N20.3	1.54872
		ZBED4	-1.36401			CTD-2530H12.8	1.54869
		CEP76	-1.36382			SLC25A36P1	1.5483
		MAD2L1	-1.36339			PKIA	1.54805
		PHGDH	-1.36319			CASKIN1	1.54648
		NR2F6	-1.36318			LPAR3	1.5455
[truncated: 1,082 more rows]
